# Supplementary material for: Crystal structure of 2-[(E)-4-benz­yloxy-2-hy­droxy­benzyl­idene]-N-cyclo­hexyl­hydrazinecarbo­thio­amide aceto­nitrile hemisolvate
Source: Acta Crystallogr Sect E Struct Rep Online. 2014 Aug 9;70(Pt 9):o987–8. doi: 10.1107/S1600536814017905 (PMC4186196; doi:10.1107/S1600536814017905)
Supplement: Supplementary file 1 [file e-70-0o987-sup1.cif]

##############################################################################
#                                                                            #
# This CIF contains the data in a paper accepted for publication in          #
# Acta Crystallographica Section E. It conforms to the requirements of       #
# Notes for Authors for Acta Crystallographica Section E, and has been       #
# peer reviewed under the auspices of the IUCr Commission on Journals.       #
#                                                                            #
# Full details of the Crystallographic Information File format               #
# are given in the paper "The Crystallographic Information File (CIF):       #
# a New Standard Archive File for Crystallography" by S. R. Hall, F. H.      #
# Allen and I. D. Brown [Acta Cryst. (1991), A47, 655-685].                  #
#                                                                            #
# The current version of the core CIF dictionary is obtainable from          #
# ftp://ftp.iucr.org/pub/cif_core.dic.                                       #
#                                                                            #
# Software is freely available for graphical display of the structure(s)     #
# in this CIF. For information consult the CIF software page                 #
# http://www.iucr.org/resources/cif/software.                                #
#                                                                            #
# This file may be used for bona fide research purposes within the           #
# scientific community so long as proper attribution is given to the journal # 
# article from which it was obtained.                                        #
#                                                                            #
##############################################################################
data_Global
_audit_creation_method     SHELXL-97
_journal_data_validation_number     ?
_journal_date_recd_electronic     2014-06-21
_journal_date_accepted     2014-08-03
_journal_name_full     'Acta Crystallographica, Section E'
_journal_year     2014
_journal_volume     70
_journal_issue      9
_journal_page_first     o987
_journal_page_last     o988
_journal_paper_category     HO
_journal_paper_doi     10.1107/S1600536814017905
_journal_coeditor_code     BV2235
_publ_contact_author_name     'M. Sithambaresan'
_publ_contact_author_address
;
Department of Chemistry
Faculty of Science
Eastern University
Chenkalady
Sri Lanka
;
_publ_contact_author_email     'msithambaresan@gmail.com'
_publ_contact_author_fax     '94-65-2240758'
_publ_contact_author_phone     '94-65-2240755'
_publ_section_title
;\
Crystal structure of
2-[(<i>E</i>)-4-benzyloxy-2-hydroxybenzylidene]-<i>N</i>-\
cyclohexylhydrazinecarbothioamide acetonitrile hemisolvate
;
loop_
    _publ_author_name
    _publ_author_address
    'N. R. Sajitha'
;
      Department of Applied Chemistry
      Cochin University of Science and Technology
      Kochi 682 022
      India
;
    'M. Sithambaresan'
;
      Department of Chemistry
      Faculty of Science
      Eastern University, Sri Lanka
      Chenkalady
      Sri Lanka
;
    'M. R. Prathapachandra Kurup'
;
      Department of Applied Chemistry
      Cochin University of Science and Technology
      Kochi 682 022
      India
;
data_I
_database_code_depnum_ccdc_archive 'CCDC 1017712'
_audit_creation_method     SHELXL-97
_chemical_name_systematic
;\
2-[(<i>E</i>)-4-Benzyloxy-2-hydroxybenzylidene]-<i>N</i>-\
cyclohexylhydrazinecarbothioamide acetonitrile hemisolvate
;
_chemical_name_common     ?
_chemical_formula_moiety     '2(C21 H25 N3 O2 S), C2 H3 N'
_chemical_formula_sum     'C44 H53 N7 O4 S2'
_chemical_formula_iupac     '2C21 H25 N3 O2 S, C2 H3 N'
_chemical_formula_weight     808.07
_chemical_melting_point     ?
_symmetry_cell_setting     triclinic
_symmetry_space_group_name_H-M     'P -1'
_symmetry_space_group_name_Hall     '-P 1'
loop_
    _symmetry_equiv_pos_as_xyz
    'x, y, z'
    '-x, -y, -z'
_cell_length_a     10.5345(4)
_cell_length_b     10.8341(4)
_cell_length_c     21.8169(10)
_cell_angle_alpha     97.241(2)
_cell_angle_beta     92.120(2)
_cell_angle_gamma     118.901(2)
_cell_volume     2148.72(15)
_cell_formula_units_Z     2
_cell_measurement_reflns_used     6744
_cell_measurement_theta_min     2.177
_cell_measurement_theta_max     28.073
_cell_measurement_temperature     296(2)
_exptl_crystal_description     needle
_exptl_crystal_colour     yellow
_exptl_crystal_size_max     0.50
_exptl_crystal_size_mid     0.20
_exptl_crystal_size_min     0.18
_exptl_crystal_density_diffrn     1.249
_exptl_crystal_density_meas     ?
_exptl_crystal_density_method     'not measured'
_exptl_crystal_F_000     860
_exptl_absorpt_coefficient_mu     0.174
_exptl_absorpt_correction_type     multi-scan
_exptl_absorpt_process_details     'SADABS (Bruker, 2004)'
_exptl_absorpt_correction_T_min     0.9180
_exptl_absorpt_correction_T_max     0.9416
_exptl_special_details     ?
_diffrn_ambient_temperature     296(2)
_diffrn_radiation_type     MoK\a
_diffrn_radiation_wavelength     0.71073
_diffrn_radiation_source     'fine-focus sealed tube'
_diffrn_radiation_monochromator     graphite
_diffrn_measurement_device_type     'Bruker Kappa APEXII CCD'
_diffrn_measurement_method     '\w and \f scan'
_diffrn_detector_area_resol_mean     ?
_diffrn_reflns_number     15933
_diffrn_reflns_av_R_equivalents     0.0182
_diffrn_reflns_av_sigmaI/netI     0.0325
_diffrn_reflns_theta_min     0.95
_diffrn_reflns_theta_max     27.00
_diffrn_reflns_theta_full     27.00
_diffrn_measured_fraction_theta_max     0.987
_diffrn_measured_fraction_theta_full     0.987
_diffrn_reflns_limit_h_min     -13
_diffrn_reflns_limit_h_max     13
_diffrn_reflns_limit_k_min     -13
_diffrn_reflns_limit_k_max     13
_diffrn_reflns_limit_l_min     -27
_diffrn_reflns_limit_l_max     19
_diffrn_standards_number     ?
_diffrn_standards_interval_count     ?
_diffrn_standards_interval_time     ?
_diffrn_standards_decay_%     ?
_refine_special_details
;
Refinement of <i>F</i>^2^ against ALL reflections. The weighted <i>R</i>-factor
<i>wR</i> and goodness of fit <i>S</i> are based on <i>F</i>^2^, conventional
<i>R</i>-factors <i>R</i> are based on <i>F</i>, with <i>F</i> set to zero for
negative <i>F</i>^2^. The threshold expression of <i>F</i>^2^ >
\s(<i>F</i>^2^) is used only for calculating <i>R</i>-factors(gt) <i>etc</i>.
and is not relevant to the choice of reflections for refinement.
<i>R</i>-factors based on <i>F</i>^2^ are statistically about twice as large
as those based on <i>F</i>, and <i>R</i>- factors based on ALL data will be
even larger.
;
_reflns_number_total     9260
_reflns_number_gt     6918
_reflns_threshold_expression     I>2sigma(I)
_refine_ls_structure_factor_coef     Fsqd
_refine_ls_matrix_type     full
_refine_ls_R_factor_all     0.0653
_refine_ls_R_factor_gt     0.0456
_refine_ls_wR_factor_gt     0.1197
_refine_ls_wR_factor_ref     0.1357
_refine_ls_goodness_of_fit_ref     1.029
_refine_ls_restrained_S_all     1.029
_refine_ls_number_reflns     9260
_refine_ls_number_parameters     540
_refine_ls_number_restraints     6
_refine_ls_hydrogen_treatment     mixed
_refine_ls_weighting_scheme     calc
_refine_ls_weighting_details
         'calc w=1/[\s^2^(Fo^2^)+(0.0652P)^2^+0.7212P] where P=(Fo^2^+2Fc^2^)/3'
_atom_sites_solution_hydrogens     geom
_atom_sites_solution_primary     direct
_atom_sites_solution_secondary     difmap
_refine_ls_shift/su_max     0.000
_refine_ls_shift/su_mean     0.000
_refine_diff_density_max     0.393
_refine_diff_density_min     -0.250
_refine_ls_extinction_method     'SHELXL97 (Sheldrick, 2008)'
_refine_ls_extinction_coef     0.0036(9)
_refine_ls_extinction_expression
                                  'Fc^*^=kFc[1+0.001xFc^2^\l^3^/sin(2\q)]^-1/4^'
loop_
    _atom_type_symbol
    _atom_type_description
    _atom_type_scat_dispersion_real
    _atom_type_scat_dispersion_imag
    _atom_type_scat_source
    'C' 'C' 0.0033 0.0016
                         'International Tables Vol C Tables 4.2.6.8 and 6.1.1.4'
    'H' 'H' 0.0000 0.0000
                         'International Tables Vol C Tables 4.2.6.8 and 6.1.1.4'
    'N' 'N' 0.0061 0.0033
                         'International Tables Vol C Tables 4.2.6.8 and 6.1.1.4'
    'O' 'O' 0.0106 0.0060
                         'International Tables Vol C Tables 4.2.6.8 and 6.1.1.4'
    'S' 'S' 0.1246 0.1234
                         'International Tables Vol C Tables 4.2.6.8 and 6.1.1.4'
_computing_data_collection     'APEX2 (Bruker, 2004)'
_computing_cell_refinement     'APEX2 and SAINT (Bruker, 2004)'
_computing_data_reduction     'SAINT and XPREP (Bruker, 2004)'
_computing_structure_solution     'SHELXS97 (Sheldrick, 2008)'
_computing_structure_refinement     'SHELXL97 (Sheldrick, 2008)'
_computing_molecular_graphics
          'ORTEP-3 for Windows (Farrugia, 2012) and DIAMOND (Brandenburg, 2010)'
_computing_publication_material
                        'SHELXL97 (Sheldrick, 2008) and publCIF (Westrip, 2010)'
loop_
    _atom_site_type_symbol
    _atom_site_label
    _atom_site_fract_x
    _atom_site_fract_y
    _atom_site_fract_z
    _atom_site_U_iso_or_equiv
    _atom_site_adp_type
    _atom_site_calc_flag
    _atom_site_refinement_flags
    _atom_site_occupancy
    _atom_site_symmetry_multiplicity
    _atom_site_disorder_assembly
    _atom_site_disorder_group
    S S1 -0.60227(5) 0.39508(6) 0.07407(3) 0.05080(16) Uani d . 1 1 . .
    S S2 0.62422(6) 0.49312(6) 0.42617(3) 0.05093(16) Uani d . 1 1 . .
    O O1 0.50839(13) 0.84763(15) 0.05748(7) 0.0500(4) Uani d . 1 1 . .
    O O2 0.04715(15) 0.53001(16) 0.11875(8) 0.0542(4) Uani d D 1 1 . .
    O O3 0.15464(15) 1.13678(15) 0.44214(7) 0.0484(4) Uani d . 1 1 . .
    O O4 0.48815(17) 0.97664(18) 0.38472(8) 0.0576(4) Uani d D 1 1 . .
    N N1 -0.18643(14) 0.53120(15) 0.06462(7) 0.0339(3) Uani d . 1 1 . .
    N N2 -0.33002(15) 0.49724(17) 0.05214(8) 0.0380(4) Uani d D 1 1 . .
    N N3 -0.39713(15) 0.35494(16) 0.12662(7) 0.0364(3) Uani d D 1 1 . .
    N N4 0.47289(17) 0.75978(16) 0.43719(7) 0.0378(3) Uani d . 1 1 . .
    N N5 0.51039(18) 0.65922(17) 0.44969(8) 0.0420(4) Uani d D 1 1 . .
    N N6 0.65106(19) 0.70656(17) 0.36985(8) 0.0451(4) Uani d D 1 1 . .
    N N7 0.3302(6) 0.4151(5) 0.2682(2) 0.1717(19) Uani d . 1 1 . .
    C C1 0.8362(2) 0.9162(3) 0.07453(12) 0.0616(6) Uani d . 1 1 . .
    H H1 0.8023 0.8397 0.0420 0.074 Uiso calc R 1 1 . .
    C C2 0.9830(3) 1.0168(3) 0.08441(14) 0.0701(7) Uani d . 1 1 . .
    H H2 1.0472 1.0058 0.0591 0.084 Uiso calc R 1 1 . .
    C C3 1.0339(2) 1.1302(3) 0.12998(14) 0.0702(7) Uani d . 1 1 . .
    H H3 1.1325 1.1982 0.1359 0.084 Uiso calc R 1 1 . .
    C C4 0.9401(3) 1.1445(3) 0.16734(16) 0.0886(10) Uani d . 1 1 . .
    H H4 0.9744 1.2227 0.1991 0.106 Uiso calc R 1 1 . .
    C C5 0.7939(3) 1.0434(3) 0.15839(14) 0.0759(8) Uani d . 1 1 . .
    H H5 0.7307 1.0541 0.1844 0.091 Uiso calc R 1 1 . .
    C C6 0.74039(19) 0.9283(2) 0.11217(11) 0.0467(5) Uani d . 1 1 . .
    C C7 0.5819(2) 0.8176(2) 0.10456(13) 0.0579(6) Uani d . 1 1 . .
    H H7A 0.5705 0.7231 0.0928 0.070 Uiso calc R 1 1 . .
    H H7B 0.5409 0.8202 0.1435 0.070 Uiso calc R 1 1 . .
    C C8 0.35980(18) 0.78021(19) 0.05220(9) 0.0384(4) Uani d . 1 1 . .
    C C9 0.27479(18) 0.67962(19) 0.08791(9) 0.0396(4) Uani d . 1 1 . .
    H H9 0.3177 0.6486 0.1158 0.048 Uiso calc R 1 1 . .
    C C10 0.12462(18) 0.62556(18) 0.08164(9) 0.0357(4) Uani d . 1 1 . .
    C C11 0.05770(17) 0.66738(17) 0.03884(9) 0.0333(4) Uani d . 1 1 . .
    C C12 0.14739(19) 0.76540(19) 0.00217(9) 0.0390(4) Uani d . 1 1 . .
    H H12 0.1049 0.7930 -0.0275 0.047 Uiso calc R 1 1 . .
    C C13 0.29580(19) 0.8219(2) 0.00862(10) 0.0416(4) Uani d . 1 1 . .
    H H13 0.3530 0.8876 -0.0160 0.050 Uiso calc R 1 1 . .
    C C14 -0.09743(17) 0.61556(18) 0.03108(9) 0.0340(4) Uani d . 1 1 . .
    H H14 -0.1347 0.6449 0.0002 0.041 Uiso calc R 1 1 . .
    C C15 -0.43444(17) 0.41394(17) 0.08528(8) 0.0327(4) Uani d . 1 1 . .
    C C16 -0.49581(18) 0.26337(18) 0.16725(8) 0.0345(4) Uani d . 1 1 . .
    H H16 -0.5634 0.2984 0.1783 0.041 Uiso calc R 1 1 . .
    C C17 -0.4086(2) 0.2746(2) 0.22629(10) 0.0483(5) Uani d . 1 1 . .
    H H17A -0.3572 0.3731 0.2473 0.058 Uiso calc R 1 1 . .
    H H17B -0.3367 0.2461 0.2161 0.058 Uiso calc R 1 1 . .
    C C18 -0.5082(2) 0.1797(2) 0.26935(10) 0.0549(5) Uani d . 1 1 . .
    H H18A -0.4495 0.1831 0.3055 0.066 Uiso calc R 1 1 . .
    H H18B -0.5719 0.2160 0.2836 0.066 Uiso calc R 1 1 . .
    C C19 -0.5994(3) 0.0272(2) 0.23745(12) 0.0593(6) Uani d . 1 1 . .
    H H19A -0.6665 -0.0283 0.2652 0.071 Uiso calc R 1 1 . .
    H H19B -0.5365 -0.0131 0.2280 0.071 Uiso calc R 1 1 . .
    C C20 -0.6847(2) 0.0171(2) 0.17822(12) 0.0580(6) Uani d . 1 1 . .
    H H20A -0.7556 0.0473 0.1881 0.070 Uiso calc R 1 1 . .
    H H20B -0.7374 -0.0814 0.1574 0.070 Uiso calc R 1 1 . .
    C C21 -0.5842(2) 0.1104(2) 0.13481(10) 0.0487(5) Uani d . 1 1 . .
    H H21A -0.5191 0.0749 0.1218 0.058 Uiso calc R 1 1 . .
    H H21B -0.6419 0.1059 0.0980 0.058 Uiso calc R 1 1 . .
    C C22 -0.0343(3) 1.1977(3) 0.34536(13) 0.0700(7) Uani d . 1 1 . .
    H H22 -0.0480 1.1139 0.3215 0.084 Uiso calc R 1 1 . .
    C C23 -0.1360(3) 1.2417(3) 0.33712(15) 0.0828(9) Uani d . 1 1 . .
    H H23 -0.2180 1.1869 0.3083 0.099 Uiso calc R 1 1 . .
    C C24 -0.1165(3) 1.3645(3) 0.37091(13) 0.0654(7) Uani d . 1 1 . .
    H H24 -0.1835 1.3956 0.3645 0.078 Uiso calc R 1 1 . .
    C C25 0.0003(3) 1.4413(3) 0.41389(14) 0.0728(7) Uani d . 1 1 . .
    H H25 0.0134 1.5251 0.4375 0.087 Uiso calc R 1 1 . .
    C C26 0.1011(3) 1.3960(2) 0.42301(14) 0.0663(7) Uani d . 1 1 . .
    H H26 0.1802 1.4488 0.4534 0.080 Uiso calc R 1 1 . .
    C C27 0.0858(2) 1.2751(2) 0.38802(10) 0.0445(5) Uani d . 1 1 . .
    C C28 0.1956(2) 1.2258(2) 0.39536(12) 0.0550(6) Uani d . 1 1 . .
    H H28A 0.1967 1.1726 0.3563 0.066 Uiso calc R 1 1 . .
    H H28B 0.2923 1.3073 0.4075 0.066 Uiso calc R 1 1 . .
    C C29 0.22107(19) 1.05710(19) 0.44817(9) 0.0371(4) Uani d . 1 1 . .
    C C30 0.1700(2) 0.9661(2) 0.49167(10) 0.0444(5) Uani d . 1 1 . .
    H H30 0.0989 0.9654 0.5159 0.053 Uiso calc R 1 1 . .
    C C31 0.2259(2) 0.8774(2) 0.49842(10) 0.0420(4) Uani d . 1 1 . .
    H H31 0.1922 0.8171 0.5279 0.050 Uiso calc R 1 1 . .
    C C32 0.33155(19) 0.87403(18) 0.46276(9) 0.0342(4) Uani d . 1 1 . .
    C C33 0.38348(19) 0.96924(19) 0.42039(9) 0.0363(4) Uani d . 1 1 . .
    C C34 0.3293(2) 1.0614(2) 0.41346(9) 0.0387(4) Uani d . 1 1 . .
    H H34 0.3658 1.1255 0.3856 0.046 Uiso calc R 1 1 . .
    C C35 0.38347(19) 0.77485(18) 0.47119(9) 0.0373(4) Uani d . 1 1 . .
    H H35 0.3504 0.7199 0.5026 0.045 Uiso calc R 1 1 . .
    C C36 0.5958(2) 0.62855(19) 0.41394(9) 0.0365(4) Uani d . 1 1 . .
    C C37 0.7455(2) 0.6898(2) 0.32651(9) 0.0426(4) Uani d . 1 1 . .
    H H37 0.7157 0.5879 0.3177 0.051 Uiso calc R 1 1 . .
    C C38 0.9025(3) 0.7690(3) 0.35401(13) 0.0663(7) Uani d . 1 1 . .
    H H38A 0.9126 0.7339 0.3916 0.080 Uiso calc R 1 1 . .
    H H38B 0.9340 0.8700 0.3650 0.080 Uiso calc R 1 1 . .
    C C39 0.9981(3) 0.7489(4) 0.30791(17) 0.0894(10) Uani d . 1 1 . .
    H H39A 0.9722 0.6490 0.2998 0.107 Uiso calc R 1 1 . .
    H H39B 1.0995 0.8041 0.3256 0.107 Uiso calc R 1 1 . .
    C C40 0.9792(4) 0.7970(3) 0.24691(17) 0.0951(11) Uani d . 1 1 . .
    H H40A 1.0133 0.8989 0.2544 0.114 Uiso calc R 1 1 . .
    H H40B 1.0376 0.7793 0.2174 0.114 Uiso calc R 1 1 . .
    C C41 0.8222(4) 0.7181(3) 0.22016(13) 0.0812(9) Uani d . 1 1 . .
    H H41A 0.7916 0.6174 0.2086 0.097 Uiso calc R 1 1 . .
    H H41B 0.8117 0.7539 0.1828 0.097 Uiso calc R 1 1 . .
    C C42 0.7237(3) 0.7347(3) 0.26621(12) 0.0688(7) Uani d . 1 1 . .
    H H42A 0.7459 0.8336 0.2740 0.083 Uiso calc R 1 1 . .
    H H42B 0.6225 0.6764 0.2486 0.083 Uiso calc R 1 1 . .
    C C43 0.2358(7) 0.5888(6) 0.2730(3) 0.170(2) Uani d . 1 1 . .
    H H43A 0.2010 0.5951 0.3127 0.256 Uiso calc R 1 1 . .
    H H43B 0.1575 0.5572 0.2405 0.256 Uiso calc R 1 1 . .
    H H43C 0.3136 0.6810 0.2682 0.256 Uiso calc R 1 1 . .
    C C44 0.2868(4) 0.4920(5) 0.2694(2) 0.1059(11) Uani d . 1 1 . .
    H H3' -0.3084(13) 0.368(2) 0.1287(10) 0.047(6) Uiso d D 1 1 . .
    H H6 0.631(2) 0.7759(16) 0.3704(10) 0.046(6) Uiso d D 1 1 . .
    H H5' 0.473(2) 0.611(2) 0.4799(8) 0.051(6) Uiso d D 1 1 . .
    H H2' -0.349(2) 0.533(2) 0.0218(8) 0.057(7) Uiso d D 1 1 . .
    H H2A -0.0407(13) 0.508(3) 0.1130(13) 0.078(9) Uiso d D 1 1 . .
    H H4' 0.516(3) 0.920(2) 0.3942(12) 0.064(7) Uiso d D 1 1 . .
loop_
    _atom_site_aniso_label
    _atom_site_aniso_U_11
    _atom_site_aniso_U_22
    _atom_site_aniso_U_33
    _atom_site_aniso_U_12
    _atom_site_aniso_U_13
    _atom_site_aniso_U_23
    S1 0.0261(2) 0.0718(3) 0.0646(4) 0.0249(2) 0.0140(2) 0.0391(3)
    S2 0.0694(4) 0.0562(3) 0.0588(3) 0.0499(3) 0.0283(3) 0.0274(3)
    O1 0.0206(6) 0.0553(8) 0.0659(10) 0.0111(6) 0.0027(6) 0.0155(7)
    O2 0.0293(7) 0.0642(9) 0.0646(10) 0.0139(7) 0.0056(7) 0.0353(8)
    O3 0.0501(8) 0.0593(8) 0.0634(9) 0.0430(7) 0.0211(7) 0.0294(7)
    O4 0.0688(10) 0.0879(11) 0.0613(10) 0.0645(9) 0.0364(8) 0.0435(9)
    N1 0.0213(6) 0.0393(8) 0.0391(8) 0.0130(6) 0.0025(6) 0.0082(6)
    N2 0.0224(7) 0.0496(9) 0.0448(9) 0.0164(6) 0.0067(6) 0.0218(7)
    N3 0.0230(7) 0.0445(8) 0.0432(9) 0.0151(6) 0.0057(6) 0.0182(7)
    N4 0.0445(8) 0.0399(8) 0.0437(9) 0.0305(7) 0.0082(7) 0.0130(7)
    N5 0.0544(10) 0.0471(9) 0.0483(10) 0.0393(8) 0.0204(8) 0.0224(8)
    N6 0.0562(10) 0.0451(9) 0.0538(10) 0.0361(8) 0.0229(8) 0.0221(8)
    N7 0.191(5) 0.199(5) 0.184(5) 0.141(4) 0.050(4) 0.026(4)
    C1 0.0497(13) 0.0629(14) 0.0688(16) 0.0271(11) 0.0060(11) 0.0017(12)
    C2 0.0409(12) 0.097(2) 0.0799(19) 0.0362(13) 0.0195(12) 0.0247(16)
    C3 0.0278(10) 0.0832(18) 0.0795(19) 0.0097(11) -0.0039(11) 0.0250(15)
    C4 0.0506(15) 0.0773(18) 0.093(2) 0.0053(13) -0.0019(14) -0.0199(16)
    C5 0.0414(12) 0.0736(16) 0.093(2) 0.0185(12) 0.0145(13) -0.0135(14)
    C6 0.0256(9) 0.0454(10) 0.0662(14) 0.0157(8) -0.0020(9) 0.0095(10)
    C7 0.0294(10) 0.0527(12) 0.0854(17) 0.0143(9) -0.0028(10) 0.0183(12)
    C8 0.0220(8) 0.0373(9) 0.0488(11) 0.0103(7) 0.0027(7) 0.0017(8)
    C9 0.0264(8) 0.0402(9) 0.0490(11) 0.0142(7) -0.0014(8) 0.0079(8)
    C10 0.0264(8) 0.0336(8) 0.0425(10) 0.0107(7) 0.0035(7) 0.0079(7)
    C11 0.0233(8) 0.0326(8) 0.0402(10) 0.0110(7) 0.0034(7) 0.0046(7)
    C12 0.0292(9) 0.0412(9) 0.0452(11) 0.0149(8) 0.0034(8) 0.0124(8)
    C13 0.0281(9) 0.0410(10) 0.0490(11) 0.0102(8) 0.0083(8) 0.0131(8)
    C14 0.0255(8) 0.0366(9) 0.0387(10) 0.0137(7) 0.0022(7) 0.0091(7)
    C15 0.0242(8) 0.0348(8) 0.0380(10) 0.0129(7) 0.0041(7) 0.0092(7)
    C16 0.0297(8) 0.0363(9) 0.0383(10) 0.0150(7) 0.0075(7) 0.0128(7)
    C17 0.0415(10) 0.0488(11) 0.0472(12) 0.0149(9) 0.0008(9) 0.0158(9)
    C18 0.0548(13) 0.0676(14) 0.0455(12) 0.0284(11) 0.0095(10) 0.0270(11)
    C19 0.0565(13) 0.0598(13) 0.0741(16) 0.0309(11) 0.0267(12) 0.0380(12)
    C20 0.0491(12) 0.0432(11) 0.0670(15) 0.0092(9) 0.0145(11) 0.0160(10)
    C21 0.0474(11) 0.0409(10) 0.0459(12) 0.0123(9) 0.0067(9) 0.0072(9)
    C22 0.0744(16) 0.0748(16) 0.0774(18) 0.0561(14) -0.0123(14) -0.0097(13)
    C23 0.0769(18) 0.112(2) 0.080(2) 0.0692(18) -0.0205(15) -0.0063(17)
    C24 0.0754(16) 0.0935(18) 0.0693(16) 0.0695(16) 0.0170(14) 0.0320(14)
    C25 0.0910(19) 0.0588(14) 0.091(2) 0.0547(15) 0.0133(17) 0.0093(14)
    C26 0.0603(14) 0.0538(13) 0.0848(19) 0.0312(12) -0.0106(13) 0.0033(12)
    C27 0.0422(10) 0.0472(10) 0.0598(13) 0.0303(9) 0.0115(9) 0.0236(10)
    C28 0.0467(11) 0.0628(13) 0.0794(16) 0.0383(11) 0.0190(11) 0.0393(12)
    C29 0.0362(9) 0.0419(9) 0.0457(11) 0.0275(8) 0.0064(8) 0.0131(8)
    C30 0.0419(10) 0.0558(11) 0.0542(12) 0.0347(9) 0.0208(9) 0.0218(9)
    C31 0.0424(10) 0.0477(10) 0.0506(12) 0.0292(9) 0.0182(9) 0.0238(9)
    C32 0.0348(9) 0.0364(9) 0.0398(10) 0.0227(7) 0.0063(7) 0.0112(7)
    C33 0.0370(9) 0.0469(10) 0.0375(10) 0.0282(8) 0.0103(8) 0.0148(8)
    C34 0.0406(10) 0.0464(10) 0.0435(11) 0.0289(8) 0.0117(8) 0.0214(8)
    C35 0.0405(9) 0.0381(9) 0.0429(10) 0.0247(8) 0.0098(8) 0.0144(8)
    C36 0.0409(9) 0.0384(9) 0.0394(10) 0.0259(8) 0.0072(8) 0.0094(8)
    C37 0.0469(11) 0.0385(9) 0.0473(11) 0.0228(8) 0.0161(9) 0.0127(8)
    C38 0.0500(13) 0.0692(15) 0.0706(17) 0.0236(12) 0.0104(12) 0.0043(13)
    C39 0.0498(14) 0.095(2) 0.114(3) 0.0298(15) 0.0298(16) 0.0049(19)
    C40 0.090(2) 0.0655(16) 0.116(3) 0.0219(16) 0.072(2) 0.0228(17)
    C41 0.108(2) 0.0781(18) 0.0607(17) 0.0425(17) 0.0419(16) 0.0292(14)
    C42 0.0760(17) 0.0828(17) 0.0606(15) 0.0430(14) 0.0248(13) 0.0340(13)
    C43 0.236(6) 0.213(6) 0.147(5) 0.177(5) 0.008(4) 0.031(4)
    C44 0.092(2) 0.127(3) 0.106(3) 0.060(2) 0.021(2) 0.011(2)
_geom_special_details
;
All e.s.d.'s (except the e.s.d. in the dihedral angle between two l.s. planes)
are estimated using the full covariance matrix. The cell e.s.d.'s are taken
into account individually in the estimation of e.s.d.'s in distances, angles
and torsion angles; correlations between e.s.d.'s in cell parameters are only
used when they are defined by crystal symmetry. An approximate (isotropic)
treatment of cell e.s.d.'s is used for estimating e.s.d.'s involving l.s.
planes.
;
loop_
    _geom_bond_atom_site_label_1
    _geom_bond_atom_site_label_2
    _geom_bond_site_symmetry_2
    _geom_bond_distance
    _geom_bond_publ_flag
    S1 C15 . 1.6834(17) ?
    S2 C36 . 1.6824(17) ?
    O1 C8 . 1.363(2) ?
    O1 C7 . 1.424(3) ?
    O2 C10 . 1.355(2) ?
    O2 H2A . 0.838(10) ?
    O3 C29 . 1.3631(19) ?
    O3 C28 . 1.427(2) ?
    O4 C33 . 1.350(2) ?
    O4 H4' . 0.843(10) ?
    N1 C14 . 1.281(2) ?
    N1 N2 . 1.3798(19) ?
    N2 C15 . 1.346(2) ?
    N2 H2' . 0.872(9) ?
    N3 C15 . 1.318(2) ?
    N3 C16 . 1.464(2) ?
    N3 H3' . 0.873(9) ?
    N4 C35 . 1.278(2) ?
    N4 N5 . 1.3786(19) ?
    N5 C36 . 1.343(2) ?
    N5 H5' . 0.875(9) ?
    N6 C36 . 1.323(2) ?
    N6 C37 . 1.455(2) ?
    N6 H6 . 0.875(9) ?
    N7 C44 . 1.125(5) ?
    C1 C6 . 1.368(3) ?
    C1 C2 . 1.383(3) ?
    C1 H1 . 0.9300 ?
    C2 C3 . 1.342(4) ?
    C2 H2 . 0.9300 ?
    C3 C4 . 1.357(4) ?
    C3 H3 . 0.9300 ?
    C4 C5 . 1.380(3) ?
    C4 H4 . 0.9300 ?
    C5 C6 . 1.361(3) ?
    C5 H5 . 0.9300 ?
    C6 C7 . 1.499(3) ?
    C7 H7A . 0.9700 ?
    C7 H7B . 0.9700 ?
    C8 C13 . 1.385(3) ?
    C8 C9 . 1.385(3) ?
    C9 C10 . 1.390(2) ?
    C9 H9 . 0.9300 ?
    C10 C11 . 1.393(2) ?
    C11 C12 . 1.400(2) ?
    C11 C14 . 1.443(2) ?
    C12 C13 . 1.370(2) ?
    C12 H12 . 0.9300 ?
    C13 H13 . 0.9300 ?
    C14 H14 . 0.9300 ?
    C16 C21 . 1.509(3) ?
    C16 C17 . 1.511(3) ?
    C16 H16 . 0.9800 ?
    C17 C18 . 1.521(3) ?
    C17 H17A . 0.9700 ?
    C17 H17B . 0.9700 ?
    C18 C19 . 1.505(3) ?
    C18 H18A . 0.9700 ?
    C18 H18B . 0.9700 ?
    C19 C20 . 1.508(3) ?
    C19 H19A . 0.9700 ?
    C19 H19B . 0.9700 ?
    C20 C21 . 1.524(3) ?
    C20 H20A . 0.9700 ?
    C20 H20B . 0.9700 ?
    C21 H21A . 0.9700 ?
    C21 H21B . 0.9700 ?
    C22 C27 . 1.364(3) ?
    C22 C23 . 1.382(3) ?
    C22 H22 . 0.9300 ?
    C23 C24 . 1.353(4) ?
    C23 H23 . 0.9300 ?
    C24 C25 . 1.347(4) ?
    C24 H24 . 0.9300 ?
    C25 C26 . 1.385(3) ?
    C25 H25 . 0.9300 ?
    C26 C27 . 1.364(3) ?
    C26 H26 . 0.9300 ?
    C27 C28 . 1.501(2) ?
    C28 H28A . 0.9700 ?
    C28 H28B . 0.9700 ?
    C29 C34 . 1.378(2) ?
    C29 C30 . 1.387(3) ?
    C30 C31 . 1.366(2) ?
    C30 H30 . 0.9300 ?
    C31 C32 . 1.394(2) ?
    C31 H31 . 0.9300 ?
    C32 C33 . 1.396(2) ?
    C32 C35 . 1.448(2) ?
    C33 C34 . 1.388(2) ?
    C34 H34 . 0.9300 ?
    C35 H35 . 0.9300 ?
    C37 C38 . 1.503(3) ?
    C37 C42 . 1.506(3) ?
    C37 H37 . 0.9800 ?
    C38 C39 . 1.518(4) ?
    C38 H38A . 0.9700 ?
    C38 H38B . 0.9700 ?
    C39 C40 . 1.529(5) ?
    C39 H39A . 0.9700 ?
    C39 H39B . 0.9700 ?
    C40 C41 . 1.498(5) ?
    C40 H40A . 0.9700 ?
    C40 H40B . 0.9700 ?
    C41 C42 . 1.527(4) ?
    C41 H41A . 0.9700 ?
    C41 H41B . 0.9700 ?
    C42 H42A . 0.9700 ?
    C42 H42B . 0.9700 ?
    C43 C44 . 1.386(6) ?
    C43 H43A . 0.9600 ?
    C43 H43B . 0.9600 ?
    C43 H43C . 0.9600 ?
loop_
    _geom_angle_atom_site_label_1
    _geom_angle_atom_site_label_2
    _geom_angle_atom_site_label_3
    _geom_angle_site_symmetry_1
    _geom_angle_site_symmetry_3
    _geom_angle
    _geom_angle_publ_flag
    C8 O1 C7 . . 118.05(16) ?
    C10 O2 H2A . . 109.1(19) ?
    C29 O3 C28 . . 118.03(15) ?
    C33 O4 H4' . . 108.7(17) ?
    C14 N1 N2 . . 115.26(14) ?
    C15 N2 N1 . . 121.70(15) ?
    C15 N2 H2' . . 122.2(15) ?
    N1 N2 H2' . . 116.1(15) ?
    C15 N3 C16 . . 124.67(14) ?
    C15 N3 H3' . . 117.7(14) ?
    C16 N3 H3' . . 117.6(14) ?
    C35 N4 N5 . . 116.27(15) ?
    C36 N5 N4 . . 120.82(15) ?
    C36 N5 H5' . . 120.2(15) ?
    N4 N5 H5' . . 118.9(15) ?
    C36 N6 C37 . . 125.36(15) ?
    C36 N6 H6 . . 113.2(14) ?
    C37 N6 H6 . . 121.3(14) ?
    C6 C1 C2 . . 120.6(2) ?
    C6 C1 H1 . . 119.7 ?
    C2 C1 H1 . . 119.7 ?
    C3 C2 C1 . . 120.8(2) ?
    C3 C2 H2 . . 119.6 ?
    C1 C2 H2 . . 119.6 ?
    C2 C3 C4 . . 119.3(2) ?
    C2 C3 H3 . . 120.3 ?
    C4 C3 H3 . . 120.3 ?
    C3 C4 C5 . . 120.2(3) ?
    C3 C4 H4 . . 119.9 ?
    C5 C4 H4 . . 119.9 ?
    C6 C5 C4 . . 121.2(2) ?
    C6 C5 H5 . . 119.4 ?
    C4 C5 H5 . . 119.4 ?
    C5 C6 C1 . . 117.9(2) ?
    C5 C6 C7 . . 120.2(2) ?
    C1 C6 C7 . . 121.9(2) ?
    O1 C7 C6 . . 108.31(17) ?
    O1 C7 H7A . . 110.0 ?
    C6 C7 H7A . . 110.0 ?
    O1 C7 H7B . . 110.0 ?
    C6 C7 H7B . . 110.0 ?
    H7A C7 H7B . . 108.4 ?
    O1 C8 C13 . . 115.07(16) ?
    O1 C8 C9 . . 124.33(17) ?
    C13 C8 C9 . . 120.58(15) ?
    C8 C9 C10 . . 119.27(17) ?
    C8 C9 H9 . . 120.4 ?
    C10 C9 H9 . . 120.4 ?
    O2 C10 C9 . . 116.81(16) ?
    O2 C10 C11 . . 121.93(15) ?
    C9 C10 C11 . . 121.26(16) ?
    C10 C11 C12 . . 117.46(15) ?
    C10 C11 C14 . . 123.34(16) ?
    C12 C11 C14 . . 119.19(16) ?
    C13 C12 C11 . . 122.03(17) ?
    C13 C12 H12 . . 119.0 ?
    C11 C12 H12 . . 119.0 ?
    C12 C13 C8 . . 119.33(17) ?
    C12 C13 H13 . . 120.3 ?
    C8 C13 H13 . . 120.3 ?
    N1 C14 C11 . . 123.32(16) ?
    N1 C14 H14 . . 118.3 ?
    C11 C14 H14 . . 118.3 ?
    N3 C15 N2 . . 117.35(15) ?
    N3 C15 S1 . . 123.54(13) ?
    N2 C15 S1 . . 119.07(13) ?
    N3 C16 C21 . . 111.38(15) ?
    N3 C16 C17 . . 109.39(14) ?
    C21 C16 C17 . . 111.35(16) ?
    N3 C16 H16 . . 108.2 ?
    C21 C16 H16 . . 108.2 ?
    C17 C16 H16 . . 108.2 ?
    C16 C17 C18 . . 110.61(16) ?
    C16 C17 H17A . . 109.5 ?
    C18 C17 H17A . . 109.5 ?
    C16 C17 H17B . . 109.5 ?
    C18 C17 H17B . . 109.5 ?
    H17A C17 H17B . . 108.1 ?
    C19 C18 C17 . . 111.81(19) ?
    C19 C18 H18A . . 109.3 ?
    C17 C18 H18A . . 109.3 ?
    C19 C18 H18B . . 109.3 ?
    C17 C18 H18B . . 109.3 ?
    H18A C18 H18B . . 107.9 ?
    C18 C19 C20 . . 111.37(17) ?
    C18 C19 H19A . . 109.4 ?
    C20 C19 H19A . . 109.4 ?
    C18 C19 H19B . . 109.4 ?
    C20 C19 H19B . . 109.4 ?
    H19A C19 H19B . . 108.0 ?
    C19 C20 C21 . . 111.10(18) ?
    C19 C20 H20A . . 109.4 ?
    C21 C20 H20A . . 109.4 ?
    C19 C20 H20B . . 109.4 ?
    C21 C20 H20B . . 109.4 ?
    H20A C20 H20B . . 108.0 ?
    C16 C21 C20 . . 110.36(17) ?
    C16 C21 H21A . . 109.6 ?
    C20 C21 H21A . . 109.6 ?
    C16 C21 H21B . . 109.6 ?
    C20 C21 H21B . . 109.6 ?
    H21A C21 H21B . . 108.1 ?
    C27 C22 C23 . . 121.0(2) ?
    C27 C22 H22 . . 119.5 ?
    C23 C22 H22 . . 119.5 ?
    C24 C23 C22 . . 120.2(3) ?
    C24 C23 H23 . . 119.9 ?
    C22 C23 H23 . . 119.9 ?
    C25 C24 C23 . . 119.6(2) ?
    C25 C24 H24 . . 120.2 ?
    C23 C24 H24 . . 120.2 ?
    C24 C25 C26 . . 120.3(2) ?
    C24 C25 H25 . . 119.9 ?
    C26 C25 H25 . . 119.9 ?
    C27 C26 C25 . . 120.9(2) ?
    C27 C26 H26 . . 119.5 ?
    C25 C26 H26 . . 119.5 ?
    C26 C27 C22 . . 117.92(19) ?
    C26 C27 C28 . . 122.2(2) ?
    C22 C27 C28 . . 119.9(2) ?
    O3 C28 C27 . . 107.81(16) ?
    O3 C28 H28A . . 110.1 ?
    C27 C28 H28A . . 110.1 ?
    O3 C28 H28B . . 110.1 ?
    C27 C28 H28B . . 110.1 ?
    H28A C28 H28B . . 108.5 ?
    O3 C29 C34 . . 123.98(16) ?
    O3 C29 C30 . . 115.26(16) ?
    C34 C29 C30 . . 120.75(15) ?
    C31 C30 C29 . . 118.94(17) ?
    C31 C30 H30 . . 120.5 ?
    C29 C30 H30 . . 120.5 ?
    C30 C31 C32 . . 122.41(17) ?
    C30 C31 H31 . . 118.8 ?
    C32 C31 H31 . . 118.8 ?
    C31 C32 C33 . . 117.39(15) ?
    C31 C32 C35 . . 119.59(16) ?
    C33 C32 C35 . . 123.01(16) ?
    O4 C33 C34 . . 117.05(16) ?
    O4 C33 C32 . . 121.98(15) ?
    C34 C33 C32 . . 120.97(16) ?
    C29 C34 C33 . . 119.46(16) ?
    C29 C34 H34 . . 120.3 ?
    C33 C34 H34 . . 120.3 ?
    N4 C35 C32 . . 122.63(16) ?
    N4 C35 H35 . . 118.7 ?
    C32 C35 H35 . . 118.7 ?
    N6 C36 N5 . . 117.15(15) ?
    N6 C36 S2 . . 123.67(14) ?
    N5 C36 S2 . . 119.17(14) ?
    N6 C37 C38 . . 111.66(18) ?
    N6 C37 C42 . . 109.76(17) ?
    C38 C37 C42 . . 112.18(19) ?
    N6 C37 H37 . . 107.7 ?
    C38 C37 H37 . . 107.7 ?
    C42 C37 H37 . . 107.7 ?
    C37 C38 C39 . . 110.4(2) ?
    C37 C38 H38A . . 109.6 ?
    C39 C38 H38A . . 109.6 ?
    C37 C38 H38B . . 109.6 ?
    C39 C38 H38B . . 109.6 ?
    H38A C38 H38B . . 108.1 ?
    C38 C39 C40 . . 110.8(3) ?
    C38 C39 H39A . . 109.5 ?
    C40 C39 H39A . . 109.5 ?
    C38 C39 H39B . . 109.5 ?
    C40 C39 H39B . . 109.5 ?
    H39A C39 H39B . . 108.1 ?
    C41 C40 C39 . . 110.5(2) ?
    C41 C40 H40A . . 109.5 ?
    C39 C40 H40A . . 109.5 ?
    C41 C40 H40B . . 109.5 ?
    C39 C40 H40B . . 109.5 ?
    H40A C40 H40B . . 108.1 ?
    C40 C41 C42 . . 111.9(3) ?
    C40 C41 H41A . . 109.2 ?
    C42 C41 H41A . . 109.2 ?
    C40 C41 H41B . . 109.2 ?
    C42 C41 H41B . . 109.2 ?
    H41A C41 H41B . . 107.9 ?
    C37 C42 C41 . . 110.5(2) ?
    C37 C42 H42A . . 109.5 ?
    C41 C42 H42A . . 109.5 ?
    C37 C42 H42B . . 109.5 ?
    C41 C42 H42B . . 109.5 ?
    H42A C42 H42B . . 108.1 ?
    C44 C43 H43A . . 109.5 ?
    C44 C43 H43B . . 109.5 ?
    H43A C43 H43B . . 109.5 ?
    C44 C43 H43C . . 109.5 ?
    H43A C43 H43C . . 109.5 ?
    H43B C43 H43C . . 109.5 ?
    N7 C44 C43 . . 177.9(6) ?
loop_
    _geom_torsion_atom_site_label_1
    _geom_torsion_atom_site_label_2
    _geom_torsion_atom_site_label_3
    _geom_torsion_atom_site_label_4
    _geom_torsion_site_symmetry_1
    _geom_torsion_site_symmetry_2
    _geom_torsion_site_symmetry_3
    _geom_torsion_site_symmetry_4
    _geom_torsion
    _geom_torsion_publ_flag
    C14 N1 N2 C15 . . . . -177.55(17) ?
    C35 N4 N5 C36 . . . . 175.50(18) ?
    C6 C1 C2 C3 . . . . -1.8(4) ?
    C1 C2 C3 C4 . . . . 1.1(4) ?
    C2 C3 C4 C5 . . . . 0.0(5) ?
    C3 C4 C5 C6 . . . . -0.3(5) ?
    C4 C5 C6 C1 . . . . -0.3(4) ?
    C4 C5 C6 C7 . . . . 178.2(3) ?
    C2 C1 C6 C5 . . . . 1.3(4) ?
    C2 C1 C6 C7 . . . . -177.2(2) ?
    C8 O1 C7 C6 . . . . -166.00(18) ?
    C5 C6 C7 O1 . . . . 97.6(3) ?
    C1 C6 C7 O1 . . . . -83.9(3) ?
    C7 O1 C8 C13 . . . . 175.50(19) ?
    C7 O1 C8 C9 . . . . -2.8(3) ?
    O1 C8 C9 C10 . . . . 175.28(18) ?
    C13 C8 C9 C10 . . . . -3.0(3) ?
    C8 C9 C10 O2 . . . . -178.48(17) ?
    C8 C9 C10 C11 . . . . 2.0(3) ?
    O2 C10 C11 C12 . . . . -179.23(17) ?
    C9 C10 C11 C12 . . . . 0.3(3) ?
    O2 C10 C11 C14 . . . . 1.2(3) ?
    C9 C10 C11 C14 . . . . -179.29(17) ?
    C10 C11 C12 C13 . . . . -1.7(3) ?
    C14 C11 C12 C13 . . . . 177.95(18) ?
    C11 C12 C13 C8 . . . . 0.7(3) ?
    O1 C8 C13 C12 . . . . -176.74(17) ?
    C9 C8 C13 C12 . . . . 1.7(3) ?
    N2 N1 C14 C11 . . . . 177.59(16) ?
    C10 C11 C14 N1 . . . . 3.0(3) ?
    C12 C11 C14 N1 . . . . -176.58(17) ?
    C16 N3 C15 N2 . . . . 179.03(16) ?
    C16 N3 C15 S1 . . . . 1.3(3) ?
    N1 N2 C15 N3 . . . . -6.0(3) ?
    N1 N2 C15 S1 . . . . 171.78(13) ?
    C15 N3 C16 C21 . . . . 84.1(2) ?
    C15 N3 C16 C17 . . . . -152.42(18) ?
    N3 C16 C17 C18 . . . . -179.61(17) ?
    C21 C16 C17 C18 . . . . -56.1(2) ?
    C16 C17 C18 C19 . . . . 54.8(2) ?
    C17 C18 C19 C20 . . . . -54.8(3) ?
    C18 C19 C20 C21 . . . . 55.5(3) ?
    N3 C16 C21 C20 . . . . 179.42(17) ?
    C17 C16 C21 C20 . . . . 57.0(2) ?
    C19 C20 C21 C16 . . . . -56.4(2) ?
    C27 C22 C23 C24 . . . . 1.0(5) ?
    C22 C23 C24 C25 . . . . -1.9(5) ?
    C23 C24 C25 C26 . . . . 0.8(4) ?
    C24 C25 C26 C27 . . . . 1.4(4) ?
    C25 C26 C27 C22 . . . . -2.3(4) ?
    C25 C26 C27 C28 . . . . 178.0(2) ?
    C23 C22 C27 C26 . . . . 1.1(4) ?
    C23 C22 C27 C28 . . . . -179.1(3) ?
    C29 O3 C28 C27 . . . . 167.25(18) ?
    C26 C27 C28 O3 . . . . 88.5(3) ?
    C22 C27 C28 O3 . . . . -91.3(3) ?
    C28 O3 C29 C34 . . . . 2.6(3) ?
    C28 O3 C29 C30 . . . . -176.06(19) ?
    O3 C29 C30 C31 . . . . 176.84(19) ?
    C34 C29 C30 C31 . . . . -1.9(3) ?
    C29 C30 C31 C32 . . . . -0.6(3) ?
    C30 C31 C32 C33 . . . . 2.1(3) ?
    C30 C31 C32 C35 . . . . -178.45(19) ?
    C31 C32 C33 O4 . . . . 178.46(19) ?
    C35 C32 C33 O4 . . . . -1.0(3) ?
    C31 C32 C33 C34 . . . . -1.3(3) ?
    C35 C32 C33 C34 . . . . 179.32(18) ?
    O3 C29 C34 C33 . . . . -175.91(18) ?
    C30 C29 C34 C33 . . . . 2.7(3) ?
    O4 C33 C34 C29 . . . . 179.20(18) ?
    C32 C33 C34 C29 . . . . -1.1(3) ?
    N5 N4 C35 C32 . . . . -178.66(17) ?
    C31 C32 C35 N4 . . . . 175.26(19) ?
    C33 C32 C35 N4 . . . . -5.3(3) ?
    C37 N6 C36 N5 . . . . -179.92(19) ?
    C37 N6 C36 S2 . . . . -1.2(3) ?
    N4 N5 C36 N6 . . . . 5.2(3) ?
    N4 N5 C36 S2 . . . . -173.54(14) ?
    C36 N6 C37 C38 . . . . -84.5(3) ?
    C36 N6 C37 C42 . . . . 150.4(2) ?
    N6 C37 C38 C39 . . . . 179.7(2) ?
    C42 C37 C38 C39 . . . . -56.6(3) ?
    C37 C38 C39 C40 . . . . 56.6(3) ?
    C38 C39 C40 C41 . . . . -56.6(3) ?
    C39 C40 C41 C42 . . . . 55.7(3) ?
    N6 C37 C42 C41 . . . . 179.9(2) ?
    C38 C37 C42 C41 . . . . 55.1(3) ?
    C40 C41 C42 C37 . . . . -54.9(3) ?
loop_
    _geom_hbond_atom_site_label_D
    _geom_hbond_atom_site_label_H
    _geom_hbond_atom_site_label_A
    _geom_hbond_site_symmetry_A
    _geom_hbond_distance_DH
    _geom_hbond_distance_HA
    _geom_hbond_distance_DA
    _geom_hbond_angle_DHA
    N6 H6 N4 . 0.875(9) 2.21(2) 2.655(2) 111.4(16)
    N5 H5' S2 2_666 0.875(9) 2.480(10) 3.3495(17) 172.5(19)
    N2 H2' S1 2_465 0.872(9) 2.441(10) 3.3047(16) 171(2)
    O2 H2A N1 . 0.838(10) 1.960(18) 2.696(2) 146(3)
    O4 H4' N4 . 0.843(10) 1.941(16) 2.680(2) 146(2)
    C12 H12 <i>Cg</i>1 2_675 0.93 2.95 3.811(2) 154
    C20 H20B <i>Cg</i>2 1_445 0.96 2.87 3.715(2) 146
    C31 H31 <i>Cg</i>4 2_576 0.93 2.84 3.714(2) 157
_iucr_refine_instructions_details
;
TITL SAJ17A in P-1
CELL 0.71073 10.5345 10.8341 21.8169 97.241 92.120 118.901
ZERR 4.00 0.0004 0.0004 0.0010 0.002 0.002 0.002
LATT 1
SFAC C  H  N  O  S
UNIT 88 106 14 8 4
OMIT 0 0 2
OMIT  -3.00  54.00
L.S. 4
EXTI  0.00360
ACTA
BOND $H
FMAP 2
PLAN 7
CONF
EQIV $1 -x+1, -y+1, -z+1
EQIV $2 -x-1, -y+1, -z
HTAB N6 N4
HTAB N5 S2_$1
HTAB N2 S1_$2
HTAB O2 N1
HTAB O4 N4
HTAB
DFIX 0.84 0.01 O2 H2a
DFIX 0.84 0.01 O4 H4'
DFIX 0.88 0.01 N2 H2'
DFIX 0.88 0.01 N3 H3'
DFIX 0.88 0.01 N5 H5'
DFIX 0.88 0.01 N6 H6
SIZE 0.350 0.400 0.500
WGHT  0.065200  0.721200
FVAR  0.159660
TEMP 23.000
S1     5  -0.602274  0.395083  0.074072 11.000000  0.026120  0.071750 =
           0.064560  0.039120  0.013950  0.024860
S2     5   0.624218  0.493120  0.426168 11.000000  0.069410  0.056210 =
           0.058760  0.027390  0.028330  0.049920
O1     4   0.508387  0.847633  0.057481 11.000000  0.020570  0.055320 =
           0.065890  0.015500  0.002740  0.011120
O2     4   0.047145  0.530014  0.118748 11.000000  0.029280  0.064240 =
           0.064640  0.035310  0.005570  0.013860
O3     4   0.154635  1.136776  0.442137 11.000000  0.050120  0.059340 =
           0.063360  0.029430  0.021120  0.043010
O4     4   0.488146  0.976644  0.384723 11.000000  0.068790  0.087940 =
           0.061320  0.043490  0.036420  0.064500
N1     3  -0.186431  0.531199  0.064623 11.000000  0.021250  0.039280 =
           0.039140  0.008190  0.002510  0.013010
N2     3  -0.330022  0.497237  0.052143 11.000000  0.022410  0.049570 =
           0.044800  0.021800  0.006740  0.016350
N3     3  -0.397131  0.354939  0.126618 11.000000  0.022980  0.044530 =
           0.043250  0.018190  0.005700  0.015140
N4     3   0.472888  0.759781  0.437192 11.000000  0.044460  0.039940 =
           0.043740  0.013040  0.008210  0.030480
N5     3   0.510392  0.659219  0.449691 11.000000  0.054410  0.047120 =
           0.048290  0.022380  0.020380  0.039250
N6     3   0.651057  0.706562  0.369846 11.000000  0.056230  0.045130 =
           0.053760  0.022090  0.022890  0.036060
N7     3   0.330156  0.415117  0.268248 11.000000  0.191150  0.199010 =
           0.183990  0.025830  0.050150  0.141230
C1     1   0.836190  0.916199  0.074529 11.000000  0.049690  0.062850 =
           0.068780  0.001730  0.006010  0.027130
AFIX 43
H1     2   0.802313  0.839667  0.042020 11.000000 -1.200000
AFIX 0
C2     1   0.982974  1.016822  0.084407 11.000000  0.040860  0.096770 =
           0.079870  0.024730  0.019530  0.036190
AFIX 43
H2     2   1.047200  1.005784  0.059149 11.000000 -1.200000
AFIX 0
C3     1   1.033885  1.130184  0.129983 11.000000  0.027750  0.083230 =
           0.079530  0.025050 -0.003870  0.009650
AFIX 43
H3     2   1.132475  1.198242  0.135901 11.000000 -1.200000
AFIX 0
C4     1   0.940083  1.144521  0.167344 11.000000  0.050600  0.077290 =
           0.093160 -0.019870 -0.001930  0.005260
AFIX 43
H4     2   0.974429  1.222710  0.199066 11.000000 -1.200000
AFIX 0
C5     1   0.793895  1.043401  0.158391 11.000000  0.041360  0.073600 =
           0.092610 -0.013480  0.014470  0.018540
AFIX 43
H5     2   0.730733  1.054113  0.184430 11.000000 -1.200000
AFIX 0
C6     1   0.740389  0.928271  0.112169 11.000000  0.025600  0.045430 =
           0.066170  0.009520 -0.001990  0.015720
C7     1   0.581885  0.817624  0.104558 11.000000  0.029420  0.052660 =
           0.085360  0.018290 -0.002780  0.014310
AFIX 23
H7A    2   0.570454  0.723132  0.092759 11.000000 -1.200000
H7B    2   0.540856  0.820167  0.143466 11.000000 -1.200000
AFIX 0
C8     1   0.359798  0.780210  0.052204 11.000000  0.021970  0.037310 =
           0.048760  0.001670  0.002740  0.010250
C9     1   0.274789  0.679619  0.087911 11.000000  0.026450  0.040220 =
           0.048960  0.007890 -0.001440  0.014200
AFIX 43
H9     2   0.317707  0.648594  0.115771 11.000000 -1.200000
AFIX 0
C10    1   0.124624  0.625557  0.081645 11.000000  0.026420  0.033630 =
           0.042460  0.007870  0.003470  0.010750
C11    1   0.057702  0.667376  0.038842 11.000000  0.023290  0.032570 =
           0.040220  0.004590  0.003420  0.011020
C12    1   0.147386  0.765399  0.002171 11.000000  0.029170  0.041150 =
           0.045220  0.012390  0.003410  0.014950
AFIX 43
H12    2   0.104863  0.792970 -0.027478 11.000000 -1.200000
AFIX 0
C13    1   0.295798  0.821918  0.008621 11.000000  0.028100  0.041050 =
           0.048970  0.013130  0.008340  0.010160
AFIX 43
H13    2   0.353025  0.887642 -0.016016 11.000000 -1.200000
AFIX 0
C14    1  -0.097432  0.615560  0.031076 11.000000  0.025480  0.036620 =
           0.038690  0.009100  0.002190  0.013690
AFIX 43
H14    2  -0.134660  0.644899  0.000155 11.000000 -1.200000
AFIX 0
C15    1  -0.434440  0.413939  0.085283 11.000000  0.024190  0.034800 =
           0.037960  0.009240  0.004120  0.012860
C16    1  -0.495814  0.263373  0.167247 11.000000  0.029710  0.036260 =
           0.038310  0.012770  0.007500  0.014980
AFIX 13
H16    2  -0.563441  0.298363  0.178330 11.000000 -1.200000
AFIX 0
C17    1  -0.408590  0.274644  0.226295 11.000000  0.041500  0.048750 =
           0.047160  0.015780  0.000770  0.014920
AFIX 23
H17A   2  -0.357217  0.373109  0.247272 11.000000 -1.200000
H17B   2  -0.336667  0.246087  0.216106 11.000000 -1.200000
AFIX 0
C18    1  -0.508217  0.179711  0.269345 11.000000  0.054850  0.067600 =
           0.045480  0.027030  0.009540  0.028420
AFIX 23
H18A   2  -0.449469  0.183092  0.305490 11.000000 -1.200000
H18B   2  -0.571914  0.215996  0.283584 11.000000 -1.200000
AFIX 0
C19    1  -0.599428  0.027204  0.237452 11.000000  0.056480  0.059850 =
           0.074060  0.038000  0.026690  0.030890
AFIX 23
H19A   2  -0.666471 -0.028270  0.265243 11.000000 -1.200000
H19B   2  -0.536473 -0.013112  0.227956 11.000000 -1.200000
AFIX 0
C20    1  -0.684746  0.017144  0.178219 11.000000  0.049060  0.043200 =
           0.066990  0.015980  0.014540  0.009160
AFIX 23
H20A   2  -0.755602  0.047324  0.188133 11.000000 -1.200000
H20B   2  -0.737418 -0.081449  0.157431 11.000000 -1.200000
AFIX 0
C21    1  -0.584181  0.110414  0.134810 11.000000  0.047370  0.040910 =
           0.045920  0.007180  0.006740  0.012330
AFIX 23
H21A   2  -0.519070  0.074942  0.121761 11.000000 -1.200000
H21B   2  -0.641853  0.105884  0.098020 11.000000 -1.200000
AFIX 0
C22    1  -0.034301  1.197682  0.345364 11.000000  0.074430  0.074820 =
           0.077400 -0.009660 -0.012290  0.056110
AFIX 43
H22    2  -0.047956  1.113938  0.321458 11.000000 -1.200000
AFIX 0
C23    1  -0.135986  1.241750  0.337122 11.000000  0.076890  0.111840 =
           0.080000 -0.006320 -0.020540  0.069210
AFIX 43
H23    2  -0.218009  1.186926  0.308277 11.000000 -1.200000
AFIX 0
C24    1  -0.116544  1.364480  0.370913 11.000000  0.075410  0.093550 =
           0.069340  0.032020  0.017040  0.069490
AFIX 43
H24    2  -0.183473  1.395613  0.364503 11.000000 -1.200000
AFIX 0
C25    1   0.000342  1.441281  0.413890 11.000000  0.091050  0.058770 =
           0.090840  0.009300  0.013270  0.054710
AFIX 43
H25    2   0.013447  1.525074  0.437538 11.000000 -1.200000
AFIX 0
C26    1   0.101061  1.396011  0.423010 11.000000  0.060340  0.053760 =
           0.084750  0.003320 -0.010630  0.031240
AFIX 43
H26    2   0.180208  1.448797  0.453419 11.000000 -1.200000
AFIX 0
C27    1   0.085797  1.275116  0.388023 11.000000  0.042190  0.047240 =
           0.059770  0.023590  0.011540  0.030330
C28    1   0.195558  1.225786  0.395363 11.000000  0.046690  0.062790 =
           0.079430  0.039280  0.018960  0.038290
AFIX 23
H28A   2   0.196747  1.172638  0.356334 11.000000 -1.200000
H28B   2   0.292344  1.307344  0.407548 11.000000 -1.200000
AFIX 0
C29    1   0.221067  1.057101  0.448168 11.000000  0.036220  0.041880 =
           0.045730  0.013140  0.006380  0.027490
C30    1   0.170045  0.966096  0.491673 11.000000  0.041920  0.055810 =
           0.054250  0.021810  0.020770  0.034720
AFIX 43
H30    2   0.098938  0.965440  0.515870 11.000000 -1.200000
AFIX 0
C31    1   0.225895  0.877435  0.498417 11.000000  0.042370  0.047690 =
           0.050630  0.023840  0.018170  0.029180
AFIX 43
H31    2   0.192172  0.817135  0.527889 11.000000 -1.200000
AFIX 0
C32    1   0.331551  0.874026  0.462756 11.000000  0.034800  0.036410 =
           0.039830  0.011180  0.006280  0.022700
C33    1   0.383482  0.969245  0.420392 11.000000  0.037040  0.046870 =
           0.037500  0.014780  0.010340  0.028210
C34    1   0.329320  1.061381  0.413458 11.000000  0.040550  0.046380 =
           0.043490  0.021390  0.011690  0.028920
AFIX 43
H34    2   0.365821  1.125478  0.385605 11.000000 -1.200000
AFIX 0
C35    1   0.383467  0.774847  0.471187 11.000000  0.040470  0.038130 =
           0.042850  0.014390  0.009830  0.024730
AFIX 43
H35    2   0.350416  0.719927  0.502592 11.000000 -1.200000
AFIX 0
C36    1   0.595821  0.628551  0.413940 11.000000  0.040940  0.038360 =
           0.039440  0.009400  0.007150  0.025930
C37    1   0.745492  0.689767  0.326513 11.000000  0.046910  0.038460 =
           0.047340  0.012720  0.016070  0.022810
AFIX 13
H37    2   0.715650  0.587905  0.317692 11.000000 -1.200000
AFIX 0
C38    1   0.902536  0.769019  0.354010 11.000000  0.050010  0.069220 =
           0.070580  0.004310  0.010360  0.023610
AFIX 23
H38A   2   0.912550  0.733913  0.391641 11.000000 -1.200000
H38B   2   0.933995  0.869964  0.364957 11.000000 -1.200000
AFIX 0
C39    1   0.998107  0.748949  0.307907 11.000000  0.049820  0.095270 =
           0.113700  0.004900  0.029770  0.029780
AFIX 23
H39A   2   0.972225  0.649003  0.299803 11.000000 -1.200000
H39B   2   1.099500  0.804095  0.325561 11.000000 -1.200000
AFIX 0
C40    1   0.979234  0.797042  0.246913 11.000000  0.090400  0.065520 =
           0.115770  0.022800  0.072250  0.021900
AFIX 23
H40A   2   1.013328  0.898916  0.254372 11.000000 -1.200000
H40B   2   1.037583  0.779304  0.217425 11.000000 -1.200000
AFIX 0
C41    1   0.822163  0.718052  0.220156 11.000000  0.108440  0.078090 =
           0.060680  0.029210  0.041930  0.042530
AFIX 23
H41A   2   0.791551  0.617435  0.208574 11.000000 -1.200000
H41B   2   0.811705  0.753874  0.182813 11.000000 -1.200000
AFIX 0
C42    1   0.723670  0.734667  0.266208 11.000000  0.076020  0.082840 =
           0.060610  0.033950  0.024830  0.042960
AFIX 23
H42A   2   0.745908  0.833593  0.273977 11.000000 -1.200000
H42B   2   0.622481  0.676410  0.248565 11.000000 -1.200000
AFIX 0
C43    1   0.235814  0.588758  0.272974 11.000000  0.236360  0.213100 =
           0.146670  0.030530  0.008250  0.177370
AFIX 137
H43A   2   0.201049  0.595105  0.312668 11.000000 -1.500000
H43B   2   0.157511  0.557212  0.240529 11.000000 -1.500000
H43C   2   0.313574  0.681002  0.268223 11.000000 -1.500000
AFIX 0
C44    1   0.286783  0.491980  0.269367 11.000000  0.091720  0.126770 =
           0.105820  0.010950  0.021110  0.060220
H3'    2  -0.308412  0.368034  0.128699 11.000000  0.046750
H6     2   0.630616  0.775909  0.370442 11.000000  0.046150
H5'    2   0.473133  0.611494  0.479931 11.000000  0.051270
H2'    2  -0.348757  0.533236  0.021750 11.000000  0.056980
H2A    2  -0.040739  0.508467  0.112983 11.000000  0.078400
H4'    2   0.515768  0.919675  0.394224 11.000000  0.064150
Q1     1   0.426400  0.738500  0.264300 11.000000  0.050000      0.39
Q2     1   0.343900  0.639200  0.256900 11.000000  0.050000      0.29
Q3     1   0.716600  0.565400  0.433800 11.000000  0.050000      0.27
Q4     1   0.893500  0.846500  0.342600 11.000000  0.050000      0.26
Q5     1  -0.613900  0.311800  0.047400 11.000000  0.050000      0.25
Q6     1   1.007400  0.833300  0.296700 11.000000  0.050000      0.25
Q7     1   0.598100  0.562700  0.420400 11.000000  0.050000      0.23
HKLF 4 1 1 0 0 0 1 0 0 0 1
END
;
