# Supplementary material for: Crystal structure of 2-[(E)-4-benz­yloxy-2-hy­droxy­benzyl­idene]-N-cyclo­hexyl­hydrazinecarbo­thio­amide aceto­nitrile hemisolvate
Source: Acta Crystallogr Sect E Struct Rep Online. 2014 Aug 9;70(Pt 9):o987–8. doi: 10.1107/S1600536814017905 (PMC4186196; doi:10.1107/S1600536814017905)
Supplement: Supplementary file 2 [file e-70-0o987-Isup2.hkl]

# 
# h,k,l, Fc-squared, Fo-squared, sigma(Fo-squared) and status flag 
# 
data_I
_shelx_title ' SAJ17A in P-1' 
_shelx_refln_list_code          4 
_shelx_F_calc_maximum      217.30 
_exptl_crystal_F_000       860.00 
_reflns_d_resolution_high  0.7828 
 
loop_ 
 _symmetry_equiv_pos_as_xyz 
 'x, y, z' 
 '-x, -y, -z' 
 
_cell_length_a    10.5345 
_cell_length_b    10.8341 
_cell_length_c    21.8169 
_cell_angle_alpha  97.241 
_cell_angle_beta   92.120 
_cell_angle_gamma 118.901 
 
_shelx_F_squared_multiplier     1.000 
 
loop_ 
 _refln_index_h 
 _refln_index_k 
 _refln_index_l 
 _refln_F_squared_calc 
 _refln_F_squared_meas 
 _refln_F_squared_sigma 
 _refln_observed_status 
   2   0   0     1627.21     1793.91     24.37 o 
   3   0   0      550.00      523.29      5.90 o 
   4   0   0      770.50      799.41     10.07 o 
   5   0   0      540.65      479.19      7.70 o 
   6   0   0      107.92      109.39      5.81 o 
   7   0   0      112.14      116.04      4.57 o 
   8   0   0      273.31      282.59      7.48 o 
   9   0   0      518.14      500.02     16.48 o 
  10   0   0      264.08      295.06     12.56 o 
  11   0   0      129.14      148.69     10.20 o 
 -12   1   0       27.85       37.17      9.22 o 
 -11   1   0        1.16       12.16      4.71 o 
 -10   1   0       51.15       52.57      5.49 o 
  -9   1   0       17.00        9.30      2.50 o 
  -8   1   0       12.27        4.51      2.22 o 
  -7   1   0      110.14      108.38      4.16 o 
  -6   1   0     1067.61     1045.72     18.75 o 
  -5   1   0       27.09       17.04      1.89 o 
  -4   1   0     1377.94     1362.01     19.01 o 
  -3   1   0     2443.05     2417.02     39.97 o 
  -2   1   0        0.25        0.39      0.55 o 
   1   1   0      302.38      256.46      3.84 o 
   2   1   0      233.52      274.34      4.67 o 
   3   1   0     1333.64     1239.88     13.37 o 
   4   1   0     3711.42     3913.46     45.76 o 
   5   1   0      142.83      111.21      2.55 o 
   6   1   0      351.92      364.23      6.61 o 
   7   1   0       23.73       22.81      5.10 o 
   8   1   0        2.11        1.96      3.53 o 
   9   1   0      151.83      145.16      9.42 o 
  10   1   0       21.23       13.34      4.71 o 
  11   1   0        5.70        7.45      5.49 o 
 -12   2   0        4.16       -0.59      3.33 o 
 -11   2   0       90.37       89.99      5.68 o 
 -10   2   0       44.03       43.55      3.09 o 
  -9   2   0      140.10      111.95      5.13 o 
  -8   2   0        0.06       -0.84      2.35 o 
  -7   2   0       29.44       13.94      1.88 o 
  -6   2   0      130.43      105.22      3.26 o 
  -5   2   0     2040.51     2369.51     40.10 o 
  -4   2   0     1050.67     1068.36     20.26 o 
  -3   2   0     2259.44     2217.52     30.03 o 
  -2   2   0      312.16      320.58      4.22 o 
  -1   2   0      679.39      519.77      5.14 o 
   0   2   0      286.70      282.87      4.88 o 
   1   2   0       62.89       51.33      1.15 o 
   2   2   0     2588.73     2850.08     38.66 o 
   3   2   0      626.16      642.40      9.66 o 
   4   2   0        1.30        1.04      0.66 o 
   5   2   0      172.01      200.99      4.52 o 
   6   2   0      166.21      157.58      5.68 o 
   7   2   0      149.55      132.22      8.63 o 
   8   2   0      203.09      163.22      9.02 o 
   9   2   0        8.33        9.81      4.71 o 
  10   2   0       22.18       11.38      5.49 o 
 -12   3   0       55.40       56.37      4.57 o 
 -11   3   0       25.55       22.37      2.77 o 
 -10   3   0       44.16       48.84      3.05 o 
  -9   3   0        8.96        7.81      2.01 o 
  -8   3   0      897.47      875.25     13.66 o 
  -7   3   0        4.72        0.39      1.66 o 
  -6   3   0     1129.50     1374.83     24.17 o 
  -5   3   0     1276.83     1394.54     24.19 o 
  -4   3   0      470.95      523.50      8.23 o 
  -3   3   0      168.78      184.21      3.04 o 
  -2   3   0     2939.14     2804.41     29.00 o 
  -1   3   0        0.09       -0.02      0.36 o 
   0   3   0       66.70       73.35      1.24 o 
   1   3   0     1352.13     1436.91     20.25 o 
   2   3   0      232.82      179.81      4.27 o 
   3   3   0      759.96      803.74     13.55 o 
   4   3   0       43.23       38.36      2.26 o 
   5   3   0       29.10       30.75      2.11 o 
   6   3   0      329.41      334.30      6.83 o 
   7   3   0      184.89      174.03      6.13 o 
   8   3   0       10.54       12.55      4.71 o 
   9   3   0        3.51        5.49      5.10 o 
 -13   4   0       21.44       14.12      5.88 o 
 -12   4   0        4.69        6.69      3.18 o 
 -11   4   0       44.25       58.04      4.25 o 
 -10   4   0        0.21        3.41      2.08 o 
  -9   4   0      158.06      171.40      4.89 o 
  -8   4   0       36.44       35.05      3.18 o 
  -7   4   0      157.34      173.30     16.68 o 
  -6   4   0     1420.89     1472.45     25.85 o 
  -5   4   0      280.07      295.83      6.80 o 
  -4   4   0     1137.07     1180.46     16.72 o 
  -3   4   0      136.18      109.05      1.95 o 
  -2   4   0      209.80      239.47      2.64 o 
  -1   4   0      193.22      157.33      2.02 o 
   0   4   0      746.41      787.77      9.85 o 
   1   4   0      230.57      265.44      4.79 o 
   2   4   0        4.11        8.03      1.32 o 
   3   4   0      500.16      476.64      7.91 o 
   4   4   0       73.36       68.45      3.65 o 
   5   4   0        5.30       -0.66      1.78 o 
   6   4   0      467.54      433.44     10.50 o 
   7   4   0       91.89       91.97      5.36 o 
   8   4   0        7.92        5.10      5.10 o 
   9   4   0       10.68       15.30      5.88 o 
 -13   5   0        0.03        0.00      5.10 o 
 -12   5   0       18.30       21.47      2.94 o 
 -11   5   0      141.21      160.56      5.35 o 
 -10   5   0     1155.00     1220.40     21.25 o 
  -9   5   0      395.32      383.74      9.98 o 
  -8   5   0       19.60       16.50      2.90 o 
  -7   5   0      106.74      104.87      4.41 o 
  -6   5   0      126.02      106.21      4.13 o 
  -5   5   0       69.28       86.28      3.92 o 
  -4   5   0      897.07     1067.90     13.26 o 
  -3   5   0     3931.44     4293.05     40.74 o 
  -2   5   0     2853.46     2945.09     28.10 o 
  -1   5   0      222.88      246.36      5.61 o 
   0   5   0      101.67       85.50      3.04 o 
   1   5   0      206.41      223.85      4.39 o 
   2   5   0      279.13      313.91      5.83 o 
   3   5   0      120.39      138.60      3.85 o 
   4   5   0      634.16      667.09     11.00 o 
   5   5   0        9.93        4.71      2.82 o 
   6   5   0       11.70       10.11      3.11 o 
   7   5   0       49.64       43.60      4.05 o 
   8   5   0       29.78       34.99      4.24 o 
 -13   6   0        3.01        0.33      3.74 o 
 -12   6   0      174.60      188.73      7.71 o 
 -11   6   0        5.40        0.30      3.03 o 
 -10   6   0       99.89      102.34      5.64 o 
  -9   6   0     1498.65     1439.06     32.61 o 
  -8   6   0        0.35       -3.52      2.35 o 
  -7   6   0     1144.47     1226.39     22.63 o 
  -6   6   0      804.75      775.04     15.12 o 
  -5   6   0      116.80      135.24      4.78 o 
  -4   6   0      402.06      446.48      7.39 o 
  -3   6   0      404.88      414.95      5.29 o 
  -2   6   0      165.72      171.13      2.54 o 
  -1   6   0      513.43      561.66      7.64 o 
   0   6   0       82.69       61.62      3.52 o 
   1   6   0        4.43        2.20      1.22 o 
   2   6   0      145.07      166.28      4.27 o 
   3   6   0       68.49       64.00      3.11 o 
   4   6   0        0.48        0.55      2.73 o 
   5   6   0      178.73      186.52      6.97 o 
   6   6   0        8.14        6.90      3.29 o 
   7   6   0        0.20       -2.76      3.18 o 
 -13   7   0       26.06       27.18      4.41 o 
 -12   7   0      188.51      207.46      8.15 o 
 -11   7   0      142.43      152.57      6.87 o 
 -10   7   0      133.34      130.89      6.08 o 
  -9   7   0      297.52      268.27      8.15 o 
  -8   7   0     1206.54     1176.62     36.53 o 
  -7   7   0      441.59      475.10     10.78 o 
  -6   7   0      117.35      119.85      4.52 o 
  -5   7   0      238.99      253.09      5.09 o 
  -4   7   0      101.36       93.59      2.90 o 
  -3   7   0      917.60      874.21     10.07 o 
  -2   7   0        9.51        7.04      0.86 o 
  -1   7   0        8.20       11.85      1.35 o 
   0   7   0      219.59      208.44      5.29 o 
   1   7   0       42.38       37.68      3.79 o 
   2   7   0       59.21       50.07      3.85 o 
   3   7   0       34.91       32.89      4.12 o 
   4   7   0      273.67      284.96      8.59 o 
   5   7   0        0.00        0.63      3.53 o 
   6   7   0       25.68       27.55      3.96 o 
 -13   8   0       43.70       43.42      5.25 o 
 -12   8   0      175.44      194.07     14.12 o 
 -11   8   0        7.96        0.68      3.18 o 
 -10   8   0      116.69       94.25      5.47 o 
  -9   8   0        1.27       -2.05      2.45 o 
  -8   8   0      518.54      509.72     11.90 o 
  -7   8   0      523.63      515.62     11.97 o 
  -6   8   0      116.78      118.34      4.84 o 
  -5   8   0       36.23       35.56      2.24 o 
  -4   8   0      386.92      364.98      6.70 o 
  -3   8   0      311.43      288.20      4.28 o 
  -2   8   0        2.01        2.00      1.23 o 
  -1   8   0        3.43        6.13      1.66 o 
   0   8   0      472.62      476.57      8.47 o 
   1   8   0      184.59      194.02      8.04 o 
   2   8   0      175.66      182.12      6.64 o 
   3   8   0       77.38       84.01     10.40 o 
   4   8   0      379.67      386.29     10.94 o 
   5   8   0        4.94        7.73      3.74 o 
 -13   9   0       47.81       40.78      5.08 o 
 -12   9   0       29.68       29.15      4.41 o 
 -11   9   0       12.00       10.81      3.68 o 
 -10   9   0       79.85      101.57      6.08 o 
  -9   9   0      104.30      103.33      6.34 o 
  -8   9   0        0.63        0.44      1.90 o 
  -7   9   0      181.53      191.53      5.00 o 
  -6   9   0       48.96       49.02      3.06 o 
  -5   9   0       46.71       41.00      2.52 o 
  -4   9   0      332.48      332.57      6.41 o 
  -3   9   0      132.21      131.34      4.08 o 
  -2   9   0       90.87       94.09      4.85 o 
  -1   9   0        0.11       -1.32      6.47 o 
   0   9   0      107.62      106.62      6.28 o 
   1   9   0      183.72      181.81      6.79 o 
   2   9   0        0.04       -1.57      6.67 o 
   3   9   0       19.60       22.44      4.01 o 
   4   9   0        9.11        9.66      3.92 o 
 -12  10   0        7.99        6.78      3.85 o 
 -11  10   0      146.85      154.25      7.35 o 
 -10  10   0       15.06       22.87      3.17 o 
  -9  10   0        0.08       -0.78      2.17 o 
  -8  10   0       72.15       64.38      3.72 o 
  -7  10   0       17.83       17.26      2.52 o 
  -6  10   0      233.15      207.15      5.35 o 
  -5  10   0       33.68       28.96      2.42 o 
  -4  10   0      154.06      145.26      8.63 o 
  -3  10   0      236.32      241.10      5.74 o 
  -2  10   0        6.45        8.36      2.62 o 
  -1  10   0      204.97      208.16      7.48 o 
   0  10   0        5.70       12.19      5.88 o 
   1  10   0       14.28        8.74      3.46 o 
   2  10   0        8.77        6.63      4.12 o 
   3  10   0       56.43       46.56      4.97 o 
 -12  11   0       40.15       51.11      5.53 o 
 -11  11   0       29.84       19.06      3.96 o 
 -10  11   0       86.63       80.47      4.91 o 
  -9  11   0       47.72       44.46      3.30 o 
  -8  11   0        1.43        0.67      2.24 o 
  -7  11   0       34.55       32.36      3.68 o 
  -6  11   0       38.68       22.23      4.12 o 
  -5  11   0       19.88       12.94      3.18 o 
  -4  11   0       30.39       33.18      3.61 o 
  -3  11   0        6.82        8.04      2.77 o 
  -2  11   0       31.84       36.52      3.88 o 
  -1  11   0       17.31       14.63      3.61 o 
   0  11   0       56.66       55.58      4.85 o 
   1  11   0        0.78        0.97      3.57 o 
 -11  12   0        0.36       -1.57      5.88 o 
 -10  12   0       40.46       34.41      4.32 o 
  -9  12   0       24.88       24.80      3.68 o 
  -8  12   0       19.58       20.74      3.68 o 
  -7  12   0        1.09       -0.02      3.18 o 
  -6  12   0        0.38       -1.69      2.73 o 
  -5  12   0       52.15       48.25      5.30 o 
  -4  12   0       55.07       39.62      5.88 o 
  -3  12   0       12.03       16.82      3.39 o 
  -2  12   0        0.01       -0.53      3.18 o 
  -1  12   0       49.63       44.18      4.72 o 
 -10  13   0       12.17        8.35      3.77 o 
  -9  13   0        2.85       -1.90      3.39 o 
  -8  13   0        0.13        3.04      3.29 o 
  -7  13   0        0.90        1.63      3.46 o 
  -6  13   0        8.61        7.45      4.71 o 
  -5  13   0       19.96       20.40      5.10 o 
  -4  13   0        0.06        8.63      4.71 o 
  -3  13   0        9.91        7.45      5.10 o 
   3 -13   1        3.09       15.69      5.10 o 
   4 -13   1      112.79      134.96      9.81 o 
   5 -13   1       13.77       14.51      5.10 o 
   6 -13   1       29.59       29.83      4.01 o 
   7 -13   1       90.07       98.22      5.92 o 
   8 -13   1       56.79       68.79      6.67 o 
   9 -13   1       35.55       41.75      4.62 o 
  10 -13   1        8.67        5.10      5.88 o 
   0 -12   1       55.85       59.14      5.25 o 
   1 -12   1        2.16        8.75      3.74 o 
   2 -12   1        0.71        4.71      3.33 o 
   3 -12   1        0.18        0.00      4.32 o 
   4 -12   1       25.14       27.85      5.49 o 
   5 -12   1       25.37       22.46      3.61 o 
   6 -12   1       20.72       20.10      3.29 o 
   7 -12   1       89.39       89.04     10.20 o 
   8 -12   1       49.52       50.41      4.41 o 
   9 -12   1       45.39       43.10      4.51 o 
  10 -12   1        4.60        4.08      3.26 o 
  11 -12   1      176.56      203.62     13.73 o 
  -1 -11   1       82.94       98.19      6.41 o 
   0 -11   1       37.30       29.83      4.16 o 
   1 -11   1       21.05       22.18      3.88 o 
   2 -11   1       96.94      109.61      5.81 o 
   3 -11   1       14.34       16.43      3.05 o 
   4 -11   1      171.78      161.96      6.24 o 
   5 -11   1       22.40       23.08      3.18 o 
   6 -11   1       77.46       60.30      4.29 o 
   7 -11   1       12.03        3.14      2.82 o 
   8 -11   1      181.18      186.99      5.60 o 
   9 -11   1      277.59      275.69     11.62 o 
  10 -11   1        5.14        1.72      2.45 o 
  11 -11   1      119.18      148.68      7.85 o 
  12 -11   1      229.43      260.00      9.78 o 
  -3 -10   1        2.29        8.18      3.85 o 
  -2 -10   1        2.81        2.20      3.46 o 
  -1 -10   1        0.31        7.17      3.46 o 
   0 -10   1       13.44       17.04      3.46 o 
   1 -10   1       10.86       16.35      3.46 o 
   2 -10   1      103.05       98.08      5.40 o 
   3 -10   1       17.56       17.08      2.26 o 
   4 -10   1       87.01       72.55      4.57 o 
   5 -10   1       38.30       43.04      2.59 o 
   6 -10   1       75.00       67.14      3.44 o 
   7 -10   1      849.05      862.42     14.09 o 
   8 -10   1      611.24      555.81     13.14 o 
   9 -10   1      239.83      232.74      5.93 o 
  10 -10   1       42.11       43.73      6.05 o 
  11 -10   1       39.29       47.28      4.80 o 
  12 -10   1        0.97        2.17      3.57 o 
  -4  -9   1       10.65       20.46      4.71 o 
  -3  -9   1       96.93      108.49      6.31 o 
  -2  -9   1       41.59       46.88      7.65 o 
  -1  -9   1       22.86       22.92      3.46 o 
   0  -9   1        4.71       -0.08      2.62 o 
   1  -9   1       15.53       17.30      2.90 o 
   2  -9   1      155.02      162.41      4.52 o 
   3  -9   1       85.18       76.66      2.78 o 
   4  -9   1      175.02      162.77      4.21 o 
   5  -9   1      114.86      107.46      3.69 o 
   6  -9   1      264.90      264.35      5.78 o 
   7  -9   1        3.11        0.70      1.74 o 
   8  -9   1      184.35      175.35      4.92 o 
   9  -9   1        3.09        4.64      1.99 o 
  10  -9   1      341.23      331.53      7.14 o 
  11  -9   1      236.85      208.75      7.99 o 
  12  -9   1       18.17       22.81      4.13 o 
  13  -9   1       19.05       21.96      4.52 o 
  -5  -8   1        2.15       -1.99      3.29 o 
  -4  -8   1       26.60       36.34      4.13 o 
  -3  -8   1       26.16       18.19      4.71 o 
  -2  -8   1      120.15      127.21      5.81 o 
  -1  -8   1       90.08      104.19      5.88 o 
   0  -8   1       28.46       28.74      2.23 o 
   1  -8   1       90.25       92.68      2.86 o 
   2  -8   1       24.43       18.11      1.55 o 
   3  -8   1      171.68      182.37      3.20 o 
   4  -8   1       78.19       72.14      2.94 o 
   5  -8   1       39.36       37.05      2.21 o 
   6  -8   1       69.66       78.52      3.21 o 
   7  -8   1       11.18        3.96      2.62 o 
   8  -8   1       86.66       80.16      3.54 o 
   9  -8   1       51.04       46.33      4.02 o 
  10  -8   1        0.03       -3.20      2.73 o 
  11  -8   1        4.55        7.19      3.29 o 
  12  -8   1        2.61        0.24      3.57 o 
  13  -8   1        1.74        2.17      3.57 o 
  -6  -7   1       33.36       29.30      4.24 o 
  -5  -7   1       36.86       36.45      4.02 o 
  -4  -7   1      185.02      189.11      7.15 o 
  -3  -7   1        1.75        3.33      2.77 o 
  -2  -7   1        5.02        2.55      1.90 o 
  -1  -7   1        8.20       11.22      1.75 o 
   0  -7   1       60.93       58.39      2.76 o 
   1  -7   1      639.53      638.76      8.67 o 
   2  -7   1      586.85      615.55      7.26 o 
   3  -7   1       13.30       10.25      1.20 o 
   4  -7   1       22.36       24.06      1.78 o 
   5  -7   1        0.37        3.43      2.10 o 
   6  -7   1       81.70       74.27      2.80 o 
   7  -7   1        2.95       -3.10      2.07 o 
   8  -7   1       16.98        6.88      3.01 o 
   9  -7   1        0.06        2.07      3.01 o 
  10  -7   1       86.57       97.60      5.75 o 
  11  -7   1       31.53       23.28      3.74 o 
  12  -7   1        0.69       -0.11      3.29 o 
  13  -7   1       15.90       18.05      4.71 o 
  -7  -6   1        1.42        0.08      3.39 o 
  -6  -6   1        0.04       -4.10      2.73 o 
  -5  -6   1       72.86       83.74      6.08 o 
  -4  -6   1      138.49      121.17      5.68 o 
  -3  -6   1       45.96       44.25      2.47 o 
  -2  -6   1       36.87       48.92      2.62 o 
  -1  -6   1      340.43      341.84      6.18 o 
   0  -6   1       96.97      110.44      2.56 o 
   1  -6   1      328.29      325.28      4.84 o 
   2  -6   1      967.69      954.76      9.69 o 
   3  -6   1     2284.62     2462.00     29.18 o 
   4  -6   1      805.40      789.96     10.26 o 
   5  -6   1      229.65      204.70      5.64 o 
   6  -6   1      409.91      357.27      9.42 o 
   7  -6   1      362.02      366.22      8.99 o 
   8  -6   1      356.30      356.34      9.27 o 
   9  -6   1      493.50      509.35     12.29 o 
  10  -6   1       87.74       93.06      5.68 o 
  11  -6   1        0.68       -0.07      2.90 o 
  12  -6   1       84.58      100.39      6.24 o 
  13  -6   1       19.59       20.21      5.30 o 
  -8  -5   1        9.76        9.81      5.49 o 
  -7  -5   1        0.37        3.23      2.90 o 
  -6  -5   1        0.02       -3.94      2.73 o 
  -5  -5   1       30.17       27.33      5.69 o 
  -4  -5   1      193.24      195.05      5.00 o 
  -3  -5   1       16.59       10.66      1.66 o 
  -2  -5   1      340.33      366.72      6.34 o 
  -1  -5   1      337.23      298.27      5.20 o 
   0  -5   1      255.25      258.60      3.93 o 
   1  -5   1     3158.48     3051.83     35.80 o 
   2  -5   1       12.41       12.63      0.75 o 
   3  -5   1     1506.51     1815.95     17.72 o 
   4  -5   1     1584.60     1660.97     19.96 o 
   5  -5   1      718.35      645.05     12.62 o 
   6  -5   1      871.36      822.89     15.68 o 
   7  -5   1       74.79       63.74      3.85 o 
   8  -5   1     1479.04     1544.01     28.20 o 
   9  -5   1      144.96      124.02      5.81 o 
  10  -5   1        0.03        2.22      3.18 o 
  11  -5   1       81.55       94.74      4.43 o 
  12  -5   1        8.37        8.24      2.71 o 
  13  -5   1        4.30        1.18      5.49 o 
  -9  -4   1       39.82       57.27      7.45 o 
  -8  -4   1      166.95      172.23     10.99 o 
  -7  -4   1        8.22        2.65      2.73 o 
  -6  -4   1      436.37      413.11     10.10 o 
  -5  -4   1       65.00       52.89      2.77 o 
  -4  -4   1       76.17       72.43      2.98 o 
  -3  -4   1        1.27        2.78      1.18 o 
  -2  -4   1     1039.21     1071.12     15.54 o 
  -1  -4   1      756.21      711.89     10.47 o 
   0  -4   1     2954.31     2917.13     34.08 o 
   1  -4   1     2306.80     2285.39     21.73 o 
   2  -4   1       14.96       15.18      0.96 o 
   3  -4   1      185.44      212.06      3.01 o 
   4  -4   1      165.68      148.82      4.91 o 
   5  -4   1     1539.14     1626.25     28.09 o 
   6  -4   1       37.43       38.45      2.73 o 
   7  -4   1       52.37       53.10      3.46 o 
   8  -4   1      274.35      271.74      7.48 o 
   9  -4   1     1330.14     1400.83     26.11 o 
  10  -4   1       46.93       45.07      3.04 o 
  11  -4   1      177.25      180.99      5.78 o 
  12  -4   1      145.58      141.55      5.49 o 
  13  -4   1       42.97       37.66      6.67 o 
 -10  -3   1       33.19       45.90      7.45 o 
  -9  -3   1        2.19        2.35      4.71 o 
  -8  -3   1        0.18       -5.10      3.92 o 
  -7  -3   1      210.65      207.02      6.41 o 
  -6  -3   1      481.06      502.11      9.06 o 
  -5  -3   1      956.81      906.67     14.95 o 
  -4  -3   1      240.72      228.34      4.67 o 
  -3  -3   1     2171.04     2327.34     32.26 o 
  -2  -3   1      396.20      365.36      5.93 o 
  -1  -3   1      233.34      250.74      5.26 o 
   0  -3   1     1204.46     1186.33     11.61 o 
   1  -3   1     4744.93     4540.70     37.10 o 
   2  -3   1        8.26       -0.34      0.38 o 
   3  -3   1     3879.53     3763.63     43.52 o 
   4  -3   1     2882.56     2741.37     37.24 o 
   5  -3   1     1588.90     1725.94     29.49 o 
   6  -3   1      174.18      199.47      5.53 o 
   7  -3   1       47.31       66.92      2.72 o 
   8  -3   1      406.58      386.83      9.15 o 
   9  -3   1        7.65        6.64      1.90 o 
  10  -3   1       18.85       11.87      2.36 o 
  11  -3   1       33.13       33.08      3.54 o 
  12  -3   1       23.25       23.71      3.85 o 
 -10  -2   1        4.67        7.85      5.10 o 
  -9  -2   1        0.00       -3.14      4.32 o 
  -8  -2   1       43.38       41.98      5.49 o 
  -7  -2   1      118.85      105.14      7.45 o 
  -6  -2   1       42.39       42.44      2.49 o 
  -5  -2   1      216.35      195.96      4.29 o 
  -4  -2   1      970.99     1010.14     14.81 o 
  -3  -2   1        9.57        7.54      1.37 o 
  -2  -2   1      139.15      126.85      2.60 o 
  -1  -2   1     7631.24     6931.24     80.99 o 
   0  -2   1     1288.35     1162.98     29.72 o 
   1  -2   1     1199.05     1101.64     16.87 o 
   2  -2   1      141.70      214.26      3.55 o 
   3  -2   1      252.81      249.14      5.27 o 
   4  -2   1      796.84      780.74     14.17 o 
   5  -2   1      324.03      363.13      6.21 o 
   6  -2   1       28.80       25.62      1.96 o 
   7  -2   1       46.91       33.74      3.92 o 
   8  -2   1     1073.89      994.50     18.88 o 
   9  -2   1      366.91      322.55      8.43 o 
  10  -2   1       71.30       72.48      4.85 o 
  11  -2   1       29.80       30.03      3.74 o 
  12  -2   1       44.63       42.72      4.44 o 
 -11  -1   1       36.55       43.94      7.06 o 
 -10  -1   1       11.41       13.73      5.10 o 
  -9  -1   1       24.13       32.17      5.10 o 
  -8  -1   1        1.61        1.18      3.53 o 
  -7  -1   1       16.04       26.31      4.71 o 
  -6  -1   1       64.42       62.42      2.76 o 
  -5  -1   1      436.05      478.15      7.75 o 
  -4  -1   1      119.10      182.11      3.07 o 
  -3  -1   1      135.92      143.53      2.34 o 
  -2  -1   1      751.96      803.41      8.75 o 
  -1  -1   1      989.24      921.05    130.08 o 
   2  -1   1     8725.54     8899.41    148.85 o 
   3  -1   1      174.66      164.02      2.89 o 
   4  -1   1      294.35      287.59      4.72 o 
   5  -1   1     1000.50      998.84     14.51 o 
   6  -1   1       14.58       13.34      2.75 o 
   7  -1   1        5.30        0.00      1.66 o 
   8  -1   1      236.27      218.20      6.38 o 
   9  -1   1       10.97        8.83      2.50 o 
  10  -1   1       24.91       17.26      4.32 o 
  11  -1   1       19.77       16.87      5.10 o 
  12  -1   1       16.71       21.79      4.01 o 
 -11   0   1       20.03       13.34      5.49 o 
 -10   0   1       17.79       13.73      4.71 o 
  -9   0   1      223.47      203.24      9.81 o 
  -8   0   1      118.13      131.55     11.97 o 
  -7   0   1      628.18      616.92     12.33 o 
  -6   0   1      508.94      455.85      7.70 o 
  -5   0   1        1.30       -0.92      0.91 o 
  -4   0   1      336.06      315.12      4.51 o 
  -3   0   1      208.90      242.47      3.43 o 
  -2   0   1      149.58      145.26      2.16 o 
   0   0   1        0.33        0.00      2.77 o 
   2   0   1     1603.55     1718.70     20.33 o 
   3   0   1      641.38      548.80      6.97 o 
   4   0   1      114.12      107.30      2.19 o 
   5   0   1       18.25       30.33      1.65 o 
   6   0   1      132.59      133.10      4.29 o 
   7   0   1      203.84      191.19      6.87 o 
   8   0   1      126.52      118.73      4.97 o 
   9   0   1      150.60      145.95      9.02 o 
  10   0   1       13.11        9.81      4.32 o 
  11   0   1      116.92      136.92     10.20 o 
 -12   1   1       18.55       18.96      3.88 o 
 -11   1   1      411.85      443.21     11.37 o 
 -10   1   1       24.20       25.11      4.71 o 
  -9   1   1       10.80       18.68      2.77 o 
  -8   1   1      228.38      234.58      6.52 o 
  -7   1   1       11.20       10.21      1.94 o 
  -6   1   1      231.53      206.32      5.41 o 
  -5   1   1      787.60      857.27     12.70 o 
  -4   1   1        6.45        3.70      0.87 o 
  -3   1   1     5878.48     5968.02     96.61 o 
  -2   1   1     8998.44     9058.55    115.41 o 
  -1   1   1        0.32        0.78      0.39 o 
   1   1   1     1442.40     1275.11     26.56 o 
   2   1   1     3840.02     4043.20     42.06 o 
   3   1   1       22.75       26.33      1.45 o 
   4   1   1     5549.73     5943.17     68.98 o 
   5   1   1        8.57        4.07      1.07 o 
   6   1   1        0.09        0.00      1.13 o 
   7   1   1       58.23       58.51      3.46 o 
   8   1   1      266.68      216.99      9.81 o 
   9   1   1       26.15       31.78      5.10 o 
  10   1   1       83.27       83.95      7.85 o 
  11   1   1       43.17       38.84      6.67 o 
 -12   2   1       10.50       17.42      6.08 o 
 -11   2   1       16.14       15.45      6.28 o 
 -10   2   1      306.79      289.92      6.72 o 
  -9   2   1      283.99      266.12      6.11 o 
  -8   2   1        1.06       -2.25      1.50 o 
  -7   2   1      205.06      192.90      7.34 o 
  -6   2   1      357.01      316.63      5.72 o 
  -5   2   1     1618.37     1723.17     24.08 o 
  -4   2   1      120.84      130.88      2.86 o 
  -3   2   1     2049.30     1769.95     20.82 o 
  -2   2   1      330.81      196.47      2.84 o 
  -1   2   1     7280.04     7122.31     66.97 o 
   0   2   1      100.65      115.17      1.52 o 
   1   2   1     3216.56     3044.80     29.05 o 
   2   2   1     1522.95     1654.91     19.67 o 
   3   2   1      407.73      455.83      6.53 o 
   4   2   1      265.67      264.37      4.19 o 
   5   2   1      336.46      355.63      5.46 o 
   6   2   1        0.04       -1.66      1.10 o 
   7   2   1        2.13       -2.94      1.96 o 
   8   2   1      101.43      112.99      8.63 o 
   9   2   1        0.05        0.78      4.32 o 
  10   2   1        0.02        5.49      5.49 o 
 -12   3   1       67.22       72.08      5.27 o 
 -11   3   1       23.28       27.91      3.06 o 
 -10   3   1      282.76      274.44      6.38 o 
  -9   3   1      238.25      221.04      5.40 o 
  -8   3   1      162.98      138.66      3.87 o 
  -7   3   1      135.80      118.67      4.41 o 
  -6   3   1        9.78       10.58      1.96 o 
  -5   3   1        3.23        5.49      1.66 o 
  -4   3   1        0.88        0.92      0.67 o 
  -3   3   1        8.34       23.31      1.35 o 
  -2   3   1      788.81      821.04      8.16 o 
  -1   3   1     4480.31     4702.33     40.99 o 
   0   3   1     2282.19     2137.83     20.43 o 
   1   3   1       57.93       38.32      2.38 o 
   2   3   1        0.11        0.42      0.97 o 
   3   3   1      400.89      384.10      6.56 o 
   4   3   1      164.68      184.96      4.35 o 
   5   3   1      154.94      160.28      4.29 o 
   6   3   1      140.03      153.28      5.53 o 
   7   3   1       47.94       53.91      4.02 o 
   8   3   1       10.66       12.95      4.71 o 
   9   3   1        1.16       -3.53      4.32 o 
 -13   4   1      113.35      106.32      9.02 o 
 -12   4   1       97.23      102.61      8.83 o 
 -11   4   1       64.79       67.99      3.77 o 
 -10   4   1      751.52      767.22     16.90 o 
  -9   4   1      146.37      126.03      4.74 o 
  -8   4   1      164.01      150.77      5.53 o 
  -7   4   1      502.16      462.07     10.13 o 
  -6   4   1      113.85      113.84      4.29 o 
  -5   4   1      502.46      488.76     17.28 o 
  -4   4   1     1455.04     1474.50     20.59 o 
  -3   4   1      131.35      105.86      1.90 o 
  -2   4   1      429.22      523.73      5.50 o 
  -1   4   1        0.82        6.78      0.54 o 
   0   4   1      674.91      736.57      9.20 o 
   1   4   1     1739.65     1695.81     23.69 o 
   2   4   1     1657.48     1661.95     23.45 o 
   3   4   1        0.83        0.36      1.32 o 
   4   4   1      143.92      134.33      6.99 o 
   5   4   1      108.88      105.21      5.47 o 
   6   4   1      518.45      505.27     11.62 o 
   7   4   1       14.25       17.57      3.29 o 
   8   4   1        3.22        2.28      3.01 o 
   9   4   1        6.67        4.71      5.49 o 
 -13   5   1      173.24      164.39     10.59 o 
 -12   5   1      178.32      166.56      7.07 o 
 -11   5   1       75.99       69.77      4.79 o 
 -10   5   1      915.15      946.71     16.65 o 
  -9   5   1       29.54       30.43      4.90 o 
  -8   5   1     1019.73      981.15     18.88 o 
  -7   5   1      104.89       85.77      4.13 o 
  -6   5   1      118.04      152.32      4.97 o 
  -5   5   1      264.23      257.07      4.73 o 
  -4   5   1     3629.94     4005.94     46.65 o 
  -3   5   1      830.42      898.36     11.25 o 
  -2   5   1      939.40      917.35      9.33 o 
  -1   5   1      570.25      531.34      5.68 o 
   0   5   1      332.33      281.34      5.05 o 
   1   5   1      739.74      709.04     13.83 o 
   2   5   1      338.72      329.06      6.22 o 
   3   5   1      179.07      176.34      4.38 o 
   4   5   1       40.35       42.10      2.64 o 
   5   5   1      239.94      243.74      7.32 o 
   6   5   1       15.24       20.16      3.39 o 
   7   5   1       40.20       41.70      4.05 o 
   8   5   1        1.16       -0.96      3.01 o 
 -13   6   1        1.29        6.28      3.88 o 
 -12   6   1        0.02       -1.62      3.18 o 
 -11   6   1       26.89       22.76      3.61 o 
 -10   6   1      150.64      167.71      6.06 o 
  -9   6   1      362.93      331.15     11.77 o 
  -8   6   1       47.29       41.48      3.92 o 
  -7   6   1        3.31        2.62      2.17 o 
  -6   6   1      795.13      767.27     11.73 o 
  -5   6   1      340.69      347.52      9.66 o 
  -4   6   1     1054.14     1038.89     17.96 o 
  -3   6   1      295.27      320.71      4.35 o 
  -2   6   1     1421.86     1415.06     14.01 o 
  -1   6   1      147.43      148.66      4.72 o 
   0   6   1       11.82        7.99      2.37 o 
   1   6   1      379.47      412.29      7.20 o 
   2   6   1       45.03       38.45      2.77 o 
   3   6   1       25.04       27.55      2.57 o 
   4   6   1        2.55        3.12      3.33 o 
   5   6   1      220.69      225.87      7.87 o 
   6   6   1       26.19       28.64      3.85 o 
   7   6   1        0.64       -1.54      3.33 o 
 -13   7   1        9.15       11.19      4.01 o 
 -12   7   1        0.74        0.61      3.46 o 
 -11   7   1       36.39       37.60      4.24 o 
 -10   7   1       41.39       39.74      4.02 o 
  -9   7   1      188.12      180.78      6.76 o 
  -8   7   1      173.53      179.04      6.48 o 
  -7   7   1      311.83      309.57      6.11 o 
  -6   7   1       80.31       95.05      3.22 o 
  -5   7   1      223.59      249.18      6.48 o 
  -4   7   1      108.45      102.20      3.08 o 
  -3   7   1      139.01      128.09      3.00 o 
  -2   7   1      970.24     1016.28     11.47 o 
  -1   7   1      703.24      705.20     11.16 o 
   0   7   1       54.41       40.50      2.41 o 
   1   7   1      251.38      245.86      5.37 o 
   2   7   1       68.05       52.52      3.85 o 
   3   7   1       47.04       58.91      6.08 o 
   4   7   1      108.75      123.91      8.04 o 
   5   7   1      152.98      158.03      9.02 o 
   6   7   1        7.64        4.32      3.57 o 
 -13   8   1       13.39       10.01      5.49 o 
 -12   8   1       32.44       35.77      4.41 o 
 -11   8   1       24.07       15.07      3.46 o 
 -10   8   1        3.10        3.43      3.18 o 
  -9   8   1      155.11      147.66      9.42 o 
  -8   8   1       95.83       80.24      4.80 o 
  -7   8   1       49.40       37.35      3.57 o 
  -6   8   1      179.64      189.53      4.73 o 
  -5   8   1       99.38       80.89      3.07 o 
  -4   8   1       21.12       15.70      1.90 o 
  -3   8   1       23.16       23.29      1.59 o 
  -2   8   1       17.43       17.02      1.32 o 
  -1   8   1       40.44       39.01      3.19 o 
   0   8   1      225.64      226.25     10.01 o 
   1   8   1        1.42        0.59      6.86 o 
   2   8   1        0.48        5.10      3.53 o 
   3   8   1       22.85       25.47      3.74 o 
   4   8   1       11.35       19.40      3.74 o 
   5   8   1        0.64       -1.42      3.57 o 
 -13   9   1        5.39        7.64      4.01 o 
 -12   9   1        1.10       -0.27      3.39 o 
 -11   9   1      132.45      147.83      7.04 o 
 -10   9   1      376.24      371.91     10.53 o 
  -9   9   1       10.99       12.31      3.18 o 
  -8   9   1      403.59      388.80     15.11 o 
  -7   9   1       16.09       13.51      2.82 o 
  -6   9   1       21.26       17.41      2.16 o 
  -5   9   1        0.42        0.41      1.66 o 
  -4   9   1      111.61       88.71      4.08 o 
  -3   9   1       11.63       12.31      1.54 o 
  -2   9   1      177.85      165.02      5.83 o 
  -1   9   1      247.85      222.00      7.07 o 
   0   9   1       33.74       30.97      3.46 o 
   1   9   1       19.04       19.05      3.46 o 
   2   9   1      124.55      129.69      6.48 o 
   3   9   1        9.93        8.94      3.68 o 
   4   9   1        9.42        7.75      4.01 o 
 -12  10   1       14.76       20.17      4.13 o 
 -11  10   1        0.80        5.60      3.39 o 
 -10  10   1      234.38      241.30      6.28 o 
  -9  10   1       36.86       41.77      3.15 o 
  -8  10   1        1.86       -3.09      2.06 o 
  -7  10   1        9.03        7.38      2.24 o 
  -6  10   1       32.58       27.73      2.52 o 
  -5  10   1       33.31       28.70      3.25 o 
  -4  10   1       39.05       33.73      3.33 o 
  -3  10   1        9.76        5.08      2.62 o 
  -2  10   1        0.37       -2.42      2.62 o 
  -1  10   1       61.92       49.66      4.16 o 
   0  10   1       10.00       15.08      3.33 o 
   1  10   1       20.70       18.47      4.01 o 
   2  10   1       24.57       25.48      4.12 o 
   3  10   1        0.01        0.58      3.74 o 
 -12  11   1       70.62       87.77      6.59 o 
 -11  11   1       17.83       10.09      3.77 o 
 -10  11   1       34.63       42.91      3.38 o 
  -9  11   1       12.81       15.29      2.75 o 
  -8  11   1        7.24       -0.76      2.24 o 
  -7  11   1      126.99      120.49      5.96 o 
  -6  11   1      307.32      282.06      8.43 o 
  -5  11   1        7.36        3.61      2.90 o 
  -4  11   1       15.43       19.22      4.32 o 
  -3  11   1        0.01       -3.94      2.62 o 
  -2  11   1       37.01       42.11      3.88 o 
  -1  11   1       10.70       19.71      4.32 o 
   0  11   1       32.77       26.21      4.16 o 
   1  11   1        8.98       16.36      4.01 o 
 -11  12   1      237.71      253.14      9.50 o 
 -10  12   1       32.88       52.26      9.02 o 
  -9  12   1        3.28        6.46      3.29 o 
  -8  12   1      150.62      148.56      6.79 o 
  -7  12   1      151.88      179.62     13.34 o 
  -6  12   1        0.46       -3.53      2.90 o 
  -5  12   1       11.65       10.98      4.71 o 
  -4  12   1        0.98       -4.32      4.32 o 
  -3  12   1       17.79       20.17      3.46 o 
  -2  12   1        0.33       -1.18      3.18 o 
  -1  12   1        2.89        9.61      3.61 o 
  -9  13   1        3.62       -3.42      3.39 o 
  -8  13   1       50.20       58.62      4.80 o 
  -7  13   1       21.99       21.58      5.49 o 
  -6  13   1       87.88       99.65      8.24 o 
  -5  13   1       43.24       49.04      6.67 o 
  -4  13   1       29.42       32.17      5.88 o 
  -3  13   1        9.77       14.57      3.74 o 
   3 -13   2       62.22       58.06      6.67 o 
   4 -13   2        2.00        7.06      5.10 o 
   5 -13   2       33.57       30.59      4.01 o 
   6 -13   2       29.08       42.59      4.41 o 
   7 -13   2       54.12       49.17      4.69 o 
   8 -13   2        3.69        3.84      3.39 o 
   9 -13   2       31.06       34.04      4.34 o 
  10 -13   2       12.85       22.36      7.06 o 
   0 -12   2       28.93       43.00      6.08 o 
   1 -12   2       52.44       62.79      4.99 o 
   2 -12   2        5.44        1.65      3.18 o 
   3 -12   2       25.21       17.26      4.71 o 
   4 -12   2        0.01        0.39      3.05 o 
   5 -12   2       11.86       15.97      3.29 o 
   6 -12   2        0.04       -0.77      2.90 o 
   7 -12   2       34.48       29.12      3.68 o 
   8 -12   2       13.75       14.50      3.39 o 
   9 -12   2       27.70       24.44      3.77 o 
  10 -12   2       41.06       41.58      7.45 o 
  11 -12   2       20.64       13.73      6.67 o 
  -1 -11   2        9.59        7.40      3.85 o 
   0 -11   2       53.94       75.68      6.47 o 
   1 -11   2        0.01        2.40      3.18 o 
   2 -11   2       18.96       20.17      3.46 o 
   3 -11   2      125.84      110.14      5.53 o 
   4 -11   2       95.92      103.72     11.57 o 
   5 -11   2       10.90        5.72      3.53 o 
   6 -11   2        1.50       -2.89      2.75 o 
   7 -11   2        2.52        0.55      2.73 o 
   8 -11   2       13.25        5.93      2.24 o 
   9 -11   2       14.31       11.70      2.57 o 
  10 -11   2      119.85      147.35      6.87 o 
  11 -11   2        5.48       11.56      4.51 o 
  12 -11   2      103.02      127.18      7.59 o 
  -3 -10   2       61.06       74.61      5.88 o 
  -2 -10   2       82.33       84.88      5.68 o 
  -1 -10   2      206.35      213.21      7.87 o 
   0 -10   2      123.99      120.69     10.20 o 
   1 -10   2      506.11      514.15     12.56 o 
   2 -10   2      359.28      371.68      7.61 o 
   3 -10   2       17.33       10.59      2.77 o 
   4 -10   2       62.05       70.36      4.57 o 
   5 -10   2        8.17        7.99      1.75 o 
   6 -10   2     1273.85     1297.62     19.48 o 
   7 -10   2        2.92        9.58      2.21 o 
   8 -10   2       21.34       17.99      2.57 o 
   9 -10   2        0.46        1.62      2.17 o 
  10 -10   2      186.93      184.60      5.96 o 
  11 -10   2        0.72       -2.52      3.29 o 
  12 -10   2       25.34       32.78      4.52 o 
  -4  -9   2       70.97       72.80      5.36 o 
  -3  -9   2        0.78       -1.07      3.18 o 
  -2  -9   2       31.01       26.81      3.74 o 
  -1  -9   2        2.44        3.44      2.90 o 
   0  -9   2       18.54       19.45      4.32 o 
   1  -9   2      109.92      103.89      6.87 o 
   2  -9   2        2.64        0.92      1.65 o 
   3  -9   2        2.31        0.86      1.61 o 
   4  -9   2      232.29      234.60      4.96 o 
   5  -9   2      238.07      211.79      6.54 o 
   6  -9   2      365.70      343.44      6.89 o 
   7  -9   2       36.94       30.42      2.41 o 
   8  -9   2       68.64       49.75      3.15 o 
   9  -9   2       45.38       38.17      2.75 o 
  10  -9   2       24.66       19.86      3.68 o 
  11  -9   2       18.85       19.86      4.12 o 
  12  -9   2       32.63       39.81      6.28 o 
  13  -9   2       27.22       24.99      4.69 o 
  -5  -8   2       16.90       18.04      4.01 o 
  -4  -8   2      156.58      172.82      8.44 o 
  -3  -8   2        1.11        3.85      3.18 o 
  -2  -8   2       15.52       11.42      3.33 o 
  -1  -8   2        0.32        0.00      3.53 o 
   0  -8   2      847.45      841.46     13.10 o 
   1  -8   2      150.07      141.96      3.40 o 
   2  -8   2       23.34       21.03      1.70 o 
   3  -8   2      108.49      105.64      2.53 o 
   4  -8   2       16.41       14.53      1.55 o 
   5  -8   2     1069.94     1001.03     15.10 o 
   6  -8   2       40.56       46.20      2.62 o 
   7  -8   2       76.20       65.70      2.95 o 
   8  -8   2       25.98       30.14      2.32 o 
   9  -8   2       10.15        6.10      1.79 o 
  10  -8   2       86.90       81.54      6.28 o 
  11  -8   2       31.41       25.52      3.85 o 
  12  -8   2       82.53       70.61      5.53 o 
  13  -8   2        0.42       -0.78      3.61 o 
  -6  -7   2       26.69       30.45      4.13 o 
  -5  -7   2       29.43       39.86      4.90 o 
  -4  -7   2      123.79      140.25      6.20 o 
  -3  -7   2      166.75      184.60      8.63 o 
  -2  -7   2      244.51      251.36      5.46 o 
  -1  -7   2      783.30      726.12     11.41 o 
   0  -7   2     1411.77     1405.17     19.97 o 
   1  -7   2      344.68      334.57      5.19 o 
   2  -7   2       21.33       18.20      1.52 o 
   3  -7   2       73.32       60.79      2.07 o 
   4  -7   2       33.85       17.98      2.15 o 
   5  -7   2      906.50      874.79     13.21 o 
   6  -7   2       58.65       65.03      3.22 o 
   7  -7   2      230.53      236.02      5.12 o 
   8  -7   2      209.44      195.61      7.46 o 
   9  -7   2     1086.81     1116.61     21.92 o 
  10  -7   2       12.52       20.51      3.57 o 
  11  -7   2       60.63       46.54      4.41 o 
  12  -7   2       21.09       20.51      4.51 o 
  13  -7   2       64.21       53.40      5.25 o 
  -7  -6   2       17.63       13.52      3.57 o 
  -6  -6   2        3.53        6.03      3.01 o 
  -5  -6   2        9.40        7.24      3.01 o 
  -4  -6   2       22.20       26.60      3.18 o 
  -3  -6   2        7.44       10.21      1.75 o 
  -2  -6   2      194.43      193.54      7.38 o 
  -1  -6   2        0.05       -0.35      1.95 o 
   0  -6   2      411.35      407.46      5.79 o 
   1  -6   2      515.04      572.15      7.64 o 
   2  -6   2       19.92       25.05      0.99 o 
   3  -6   2       17.01       34.84      1.73 o 
   4  -6   2       27.34       38.90      1.75 o 
   5  -6   2      321.98      310.27      6.34 o 
   6  -6   2      268.17      280.29      7.20 o 
   7  -6   2      437.16      442.03     10.22 o 
   8  -6   2       42.59       26.89      3.29 o 
   9  -6   2     2022.27     1991.76     35.85 o 
  10  -6   2     1035.61     1016.28     20.67 o 
  11  -6   2       17.02       12.95      3.46 o 
  12  -6   2       52.61       41.78      3.40 o 
  13  -6   2      205.09      242.42      9.27 o 
  -8  -5   2       67.41       50.21      7.06 o 
  -7  -5   2       16.93       22.18      3.57 o 
  -6  -5   2       72.39       66.10      4.72 o 
  -5  -5   2      536.29      590.23     13.16 o 
  -4  -5   2       54.30       48.78      2.71 o 
  -3  -5   2       95.02       93.20      3.75 o 
  -2  -5   2      303.40      298.83      5.49 o 
  -1  -5   2      136.33      144.67      4.08 o 
   0  -5   2        3.60        6.37      1.30 o 
   1  -5   2      522.35      550.59      7.20 o 
   2  -5   2      162.93      165.71      2.29 o 
   3  -5   2     4323.56     4604.48     47.76 o 
   4  -5   2       12.43        4.44      0.96 o 
   5  -5   2       10.93       15.16      1.88 o 
   6  -5   2       44.21       32.53      3.53 o 
   7  -5   2      576.25      527.08     11.50 o 
   8  -5   2        4.54        5.10      2.75 o 
   9  -5   2       12.65        8.95      3.01 o 
  10  -5   2      421.55      426.95     10.94 o 
  11  -5   2        1.67        6.35      2.41 o 
  12  -5   2       91.32       93.76      5.83 o 
  13  -5   2      118.61      135.74     10.20 o 
  -9  -4   2        0.01        5.10      5.49 o 
  -8  -4   2        1.77       -1.18      4.71 o 
  -7  -4   2       93.09       77.55      4.97 o 
  -6  -4   2      322.46      321.01      8.71 o 
  -5  -4   2       66.99       61.24      3.03 o 
  -4  -4   2      106.11       82.17      3.03 o 
  -3  -4   2       40.33       41.77      2.26 o 
  -2  -4   2      624.81      623.51      9.39 o 
  -1  -4   2       62.33       75.13      1.86 o 
   0  -4   2        5.59        1.70      0.50 o 
   1  -4   2      379.13      325.50      4.36 o 
   2  -4   2        3.95        5.88      0.57 o 
   3  -4   2      128.99      130.70      2.13 o 
   4  -4   2      212.22      246.56      5.64 o 
   5  -4   2     2225.91     2533.03     42.61 o 
   6  -4   2      852.48      938.73     17.49 o 
   7  -4   2      422.99      430.39      9.70 o 
   8  -4   2        5.13        4.32      1.30 o 
   9  -4   2       73.59       90.06      4.97 o 
  10  -4   2        0.04       -4.35      2.90 o 
  11  -4   2      438.06      442.42      9.04 o 
  12  -4   2      115.71      138.20      5.40 o 
  13  -4   2        0.16       -2.59      3.18 o 
 -10  -3   2       57.02       66.30      8.24 o 
  -9  -3   2      104.74      107.49      9.42 o 
  -8  -3   2       45.15       29.03      5.49 o 
  -7  -3   2      126.80      132.61      9.02 o 
  -6  -3   2     1427.80     1392.55     20.71 o 
  -5  -3   2      281.01      276.39      5.58 o 
  -4  -3   2        2.28        4.34      1.27 o 
  -3  -3   2      373.60      307.21      5.40 o 
  -2  -3   2     1253.88     1331.93     18.58 o 
  -1  -3   2      304.37      251.20      5.41 o 
   0  -3   2      805.41      849.87     10.62 o 
   1  -3   2      498.42      637.73      5.50 o 
   2  -3   2     6653.81     6620.77     67.96 o 
   3  -3   2      384.04      414.77      6.50 o 
   4  -3   2       24.35       18.43      1.48 o 
   5  -3   2      969.02      993.10     25.94 o 
   6  -3   2       36.47       43.90      2.07 o 
   7  -3   2        4.14        1.88      1.08 o 
   8  -3   2       25.25       24.32      4.32 o 
   9  -3   2        3.31       -0.39      3.53 o 
  10  -3   2        0.02       -1.25      2.35 o 
  11  -3   2       24.39       19.58      2.75 o 
  12  -3   2       18.53       17.25      3.61 o 
 -10  -2   2       13.54        9.02      5.10 o 
  -9  -2   2        0.69        1.57      4.32 o 
  -8  -2   2        0.58       -5.49      3.92 o 
  -7  -2   2      302.25      280.96     11.38 o 
  -6  -2   2      348.58      336.14      8.18 o 
  -5  -2   2        7.44        3.78      1.27 o 
  -4  -2   2       16.92       19.00      1.81 o 
  -3  -2   2     3214.97     3399.83     46.10 o 
  -2  -2   2      402.04      420.02      6.32 o 
  -1  -2   2     9341.70     9607.67    137.30 o 
   0  -2   2     1145.47     1175.30     24.25 o 
   1  -2   2    21837.12    20293.32    385.00 o 
   2  -2   2     8407.86     9138.64    138.25 o 
   3  -2   2     1077.72     1159.98     20.04 o 
   4  -2   2      650.87      668.82     12.50 o 
   5  -2   2       38.41       29.29      1.66 o 
   6  -2   2       74.75       71.34      2.67 o 
   7  -2   2      238.56      246.95      5.94 o 
   8  -2   2       87.09       81.21      6.67 o 
   9  -2   2      876.57      859.76     17.21 o 
  10  -2   2        5.34        5.10      3.14 o 
  11  -2   2       13.42       12.95      4.71 o 
  12  -2   2       44.04       45.56      4.44 o 
 -11  -1   2       91.89       98.03     11.77 o 
 -10  -1   2       11.40       11.38      4.71 o 
  -9  -1   2        5.89        7.45      4.32 o 
  -8  -1   2        5.31        2.75      3.53 o 
  -7  -1   2      320.84      276.66     10.99 o 
  -6  -1   2      248.48      244.64     11.77 o 
  -5  -1   2       69.69       69.46      6.47 o 
  -4  -1   2     2080.83     2178.08     36.61 o 
  -3  -1   2      686.82      740.81     10.66 o 
  -2  -1   2      261.23      201.74      2.63 o 
  -1  -1   2     6156.91     5640.42    550.90 o 
   0  -1   2       79.11       51.37      6.08 o 
   1  -1   2     2469.78     1292.95     70.53 o 
   2  -1   2      176.72      305.86      5.83 o 
   3  -1   2     3698.72     3569.50    128.17 o 
   4  -1   2        0.07       -0.39      0.83 o 
   5  -1   2       26.44       57.86      6.06 o 
   6  -1   2      875.08      872.78     23.17 o 
   7  -1   2      362.26      368.69      8.46 o 
   8  -1   2      244.75      219.28      6.79 o 
   9  -1   2        0.01        1.18      2.50 o 
  10  -1   2       13.96        7.06      4.32 o 
  11  -1   2        3.68        3.92      4.71 o 
  12  -1   2       35.06       29.03      6.28 o 
 -11   0   2        6.33       12.14      3.29 o 
 -10   0   2        9.63        4.71      4.32 o 
  -9   0   2        5.84       -1.96      3.53 o 
  -8   0   2      502.75      496.51     15.70 o 
  -7   0   2     1222.73     1298.87     23.19 o 
  -6   0   2      608.45      612.53      9.74 o 
  -5   0   2       13.61        7.86      1.13 o 
  -4   0   2       51.16       44.86      1.73 o 
  -3   0   2      123.96      128.58      1.96 o 
  -2   0   2      731.88      930.19     16.54 o 
  -1   0   2     1761.72     1019.91     22.03 o 
   1   0   2      123.50       90.63     14.13 o 
   2   0   2      860.86      772.65      9.34 o 
   3   0   2     3939.85     3809.37     44.38 o 
   4   0   2     7856.96     8477.40     98.25 o 
   5   0   2       50.06       41.58      2.13 o 
   6   0   2        0.10        0.39      1.66 o 
   7   0   2       56.28       50.51      3.18 o 
   8   0   2      156.86      147.79      5.53 o 
   9   0   2      216.04      205.99     10.20 o 
  10   0   2        0.06        1.18      4.32 o 
  11   0   2       35.95       44.33      6.67 o 
 -12   1   2       16.00       20.60      5.69 o 
 -11   1   2        9.42        8.83      3.33 o 
 -10   1   2       39.48       43.10      3.74 o 
  -9   1   2      172.65      160.50      4.59 o 
  -8   1   2      217.04      215.55      8.04 o 
  -7   1   2      133.57      116.82      4.16 o 
  -6   1   2       63.90       62.44      2.59 o 
  -5   1   2      642.49      609.44      9.36 o 
  -4   1   2      113.60       81.04      1.82 o 
  -3   1   2     3357.39     3390.26     39.23 o 
  -2   1   2     5352.11     5378.17     61.46 o 
   0   1   2      359.06      248.84      6.29 o 
   1   1   2    29389.92    28755.58    383.06 o 
   2   1   2    12467.90    12547.93    146.08 o 
   3   1   2     2060.16     2202.67     26.10 o 
   4   1   2      882.00     1025.91     12.87 o 
   5   1   2      451.26      457.72      6.61 o 
   6   1   2      845.35      829.66     12.68 o 
   7   1   2        0.71       -2.82      1.88 o 
   8   1   2       11.18       10.98      4.32 o 
   9   1   2      356.23      355.91     13.73 o 
  10   1   2      218.22      229.53     11.38 o 
  11   1   2       31.61       33.34      6.67 o 
 -12   2   2       78.61       92.24     10.79 o 
 -11   2   2      106.76       99.87      6.47 o 
 -10   2   2       17.34        9.36      2.76 o 
  -9   2   2       92.50      104.99      4.20 o 
  -8   2   2      388.14      381.39      7.17 o 
  -7   2   2      179.28      171.21      3.97 o 
  -6   2   2      114.27       93.74      4.45 o 
  -5   2   2     5425.53     5948.42     68.71 o 
  -4   2   2       71.75       80.34      1.74 o 
  -3   2   2      241.76      307.29      4.41 o 
  -2   2   2       98.11      107.85      2.24 o 
  -1   2   2    13208.84    14146.34    146.09 o 
   0   2   2     4757.18     4709.88     62.52 o 
   1   2   2      131.27      144.17      2.61 o 
   2   2   2       30.54       34.11      1.39 o 
   3   2   2      212.22      241.64      3.86 o 
   4   2   2        8.22       19.67      1.74 o 
   5   2   2      566.56      555.62      7.77 o 
   6   2   2        0.18       -2.05      1.74 o 
   7   2   2        6.04        2.75      3.14 o 
   8   2   2        7.93        7.45      4.32 o 
   9   2   2       37.60       31.38      5.88 o 
  10   2   2       60.63       52.96      7.06 o 
 -12   3   2       12.23       10.72      3.29 o 
 -11   3   2       22.06       30.42      2.86 o 
 -10   3   2      199.13      180.93      5.20 o 
  -9   3   2        0.63        2.81      1.85 o 
  -8   3   2      196.05      176.98      4.39 o 
  -7   3   2        7.42        6.98      1.74 o 
  -6   3   2      440.04      404.11      6.74 o 
  -5   3   2     4140.67     4396.00     72.27 o 
  -4   3   2      347.03      375.12      5.44 o 
  -3   3   2     1635.13     1735.57     18.32 o 
  -2   3   2     4500.07     4459.15     41.92 o 
  -1   3   2    18361.11    18917.94    195.20 o 
   0   3   2      434.93      443.96      4.70 o 
   1   3   2      289.79      300.78      4.25 o 
   2   3   2       95.94      116.38      2.35 o 
   3   3   2       50.27       32.94      8.04 o 
   4   3   2      735.94      737.78     11.56 o 
   5   3   2      306.19      300.28      6.17 o 
   6   3   2      145.69      158.38      5.56 o 
   7   3   2        3.30        1.96      2.45 o 
   8   3   2       29.18       30.45      4.71 o 
   9   3   2        6.23        7.85      5.10 o 
 -13   4   2       37.68       39.62      6.67 o 
 -12   4   2        2.10        3.92      4.71 o 
 -11   4   2       10.12        7.43      2.36 o 
 -10   4   2      263.09      257.22      6.11 o 
  -9   4   2      318.32      315.49      6.51 o 
  -8   4   2      507.69      512.49      8.70 o 
  -7   4   2        0.01        0.39      1.94 o 
  -6   4   2      358.11      395.15     11.38 o 
  -5   4   2      769.04      859.17     15.83 o 
  -4   4   2      138.61      160.69      2.73 o 
  -3   4   2      251.43      273.89      3.62 o 
  -2   4   2     3245.13     3371.67     31.95 o 
  -1   4   2      181.34      213.02      2.69 o 
   0   4   2     4351.90     4321.14     44.83 o 
   1   4   2      125.41      153.44      3.00 o 
   2   4   2      102.35      108.07      4.95 o 
   3   4   2      151.90      130.54      3.61 o 
   4   4   2      442.10      405.74     15.75 o 
   5   4   2       34.82       37.24      2.62 o 
   6   4   2       12.20       12.96      4.71 o 
   7   4   2        1.28        0.28      3.53 o 
   8   4   2       11.53       16.25      4.32 o 
   9   4   2        6.86        7.45      5.88 o 
 -13   5   2       19.89       19.61      5.88 o 
 -12   5   2       35.44       37.28      4.44 o 
 -11   5   2        9.75       10.39      3.84 o 
 -10   5   2      620.97      621.36     13.88 o 
  -9   5   2      881.70      881.08     13.91 o 
  -8   5   2      104.55       98.64      4.69 o 
  -7   5   2      341.50      365.07     25.71 o 
  -6   5   2     1245.83     1250.69     22.51 o 
  -5   5   2      726.45      764.65     11.37 o 
  -4   5   2       34.94       35.48      4.58 o 
  -3   5   2      580.84      589.04      6.88 o 
  -2   5   2      488.30      514.88      5.63 o 
  -1   5   2       68.02       73.93      1.73 o 
   0   5   2        4.40        9.51      0.76 o 
   1   5   2       93.41       91.52      2.98 o 
   2   5   2      231.53      243.18      7.15 o 
   3   5   2      633.13      617.08     10.25 o 
   4   5   2      251.46      241.67      6.74 o 
   5   5   2      287.18      278.16      9.22 o 
   6   5   2      130.89      125.22      7.85 o 
   7   5   2        5.07        3.89      3.01 o 
   8   5   2        5.17        3.73      3.39 o 
 -13   6   2      280.22      284.23      9.98 o 
 -12   6   2       22.40       23.36      4.01 o 
 -11   6   2        0.03       -2.91      3.53 o 
 -10   6   2      153.05      141.13      4.47 o 
  -9   6   2      393.43      384.95     10.26 o 
  -8   6   2      508.40      520.56     11.77 o 
  -7   6   2      276.32      266.96      5.18 o 
  -6   6   2      544.82      459.24      7.74 o 
  -5   6   2        7.70        3.93      1.66 o 
  -4   6   2      586.85      602.88     18.47 o 
  -3   6   2       29.20       28.41      1.27 o 
  -2   6   2      361.99      343.33      4.62 o 
  -1   6   2      613.32      638.66      7.49 o 
   0   6   2        0.63       -1.52      1.40 o 
   1   6   2       39.43       36.98      2.33 o 
   2   6   2       12.91       13.97      2.07 o 
   3   6   2      253.20      215.20      7.04 o 
   4   6   2        1.98        2.75      2.77 o 
   5   6   2      329.96      363.30      9.98 o 
   6   6   2       31.87       24.92      3.57 o 
   7   6   2        0.08       -0.75      3.01 o 
 -13   7   2        3.70        6.04      3.74 o 
 -12   7   2       57.53       61.41      5.25 o 
 -11   7   2      240.87      247.37      8.55 o 
 -10   7   2      311.35      330.12      9.55 o 
  -9   7   2       46.53       46.90      4.13 o 
  -8   7   2      978.19      920.44     18.45 o 
  -7   7   2     1720.64     1616.40     23.19 o 
  -6   7   2      145.95      142.81      6.20 o 
  -5   7   2      359.12      334.32     15.90 o 
  -4   7   2      237.04      218.55      4.81 o 
  -3   7   2      939.28     1039.25     11.87 o 
  -2   7   2      303.94      280.15      4.58 o 
  -1   7   2       36.57       33.01      1.65 o 
   0   7   2        2.49        2.90      1.61 o 
   1   7   2        0.01        4.59      1.90 o 
   2   7   2      176.67      167.31      6.24 o 
   3   7   2      346.00      349.84     10.99 o 
   4   7   2      203.91      190.50      7.20 o 
   5   7   2       37.49       39.74      4.13 o 
   6   7   2        6.86        2.23      3.57 o 
 -13   8   2        8.01        2.88      3.74 o 
 -12   8   2        6.23        2.15      3.46 o 
 -11   8   2       35.96       29.03      4.02 o 
 -10   8   2       16.99       16.10      3.46 o 
  -9   8   2       66.72       73.31      5.08 o 
  -8   8   2      202.23      219.77      7.32 o 
  -7   8   2     1528.69     1476.50     27.08 o 
  -6   8   2      153.59      173.40      6.03 o 
  -5   8   2      278.81      289.35      5.92 o 
  -4   8   2      366.93      349.31      5.67 o 
  -3   8   2      134.87      135.19      3.15 o 
  -2   8   2       20.59       16.77      1.36 o 
  -1   8   2       24.47       23.25      2.93 o 
   0   8   2       12.03       22.03      3.73 o 
   1   8   2       72.93       68.38      9.22 o 
   2   8   2       97.55      103.66      5.53 o 
   3   8   2      321.35      360.54     10.25 o 
   4   8   2       10.46       10.59      3.68 o 
   5   8   2       10.36       13.41      4.01 o 
 -13   9   2       26.66       25.35      4.52 o 
 -12   9   2        9.32        8.64      3.74 o 
 -11   9   2      106.05      108.82     13.53 o 
 -10   9   2       45.56       45.96      4.41 o 
  -9   9   2       31.86       29.98      3.74 o 
  -8   9   2       99.33      104.54      9.42 o 
  -7   9   2      143.03      134.33      5.53 o 
  -6   9   2      149.17      142.60      4.46 o 
  -5   9   2      249.82      266.07      5.86 o 
  -4   9   2       81.18       81.96      2.85 o 
  -3   9   2      315.90      308.28      5.88 o 
  -2   9   2       98.84       78.28      4.72 o 
  -1   9   2       18.01       14.09      2.90 o 
   0   9   2       25.65       16.38      3.53 o 
   1   9   2        3.96        0.24      3.18 o 
   2   9   2       26.59       29.40      4.01 o 
   3   9   2        5.33        5.79      3.92 o 
   4   9   2        8.54        5.44      3.85 o 
 -12  10   2       43.81       41.38      6.87 o 
 -11  10   2      114.02      142.96     10.00 o 
 -10  10   2       54.52       58.13      4.80 o 
  -9  10   2       55.28       53.85      4.41 o 
  -8  10   2       20.24       24.11      2.75 o 
  -7  10   2        3.21        6.04      2.24 o 
  -6  10   2        6.26        8.77      2.24 o 
  -5  10   2       10.36        5.31      1.90 o 
  -4  10   2      104.12      105.41      6.87 o 
  -3  10   2       33.03       38.88      5.69 o 
  -2  10   2      101.47       96.70      6.08 o 
  -1  10   2       14.17        7.64      3.18 o 
   0  10   2      124.83      127.26      6.36 o 
   1  10   2        1.92        1.57      3.33 o 
   2  10   2        7.05        8.92      3.85 o 
 -12  11   2       16.21       13.53      4.41 o 
 -11  11   2       27.15       35.27      5.35 o 
 -10  11   2      166.05      169.48      5.68 o 
  -9  11   2        7.82        5.28      2.52 o 
  -8  11   2       59.70       78.89      4.35 o 
  -7  11   2      167.97      163.53      5.24 o 
  -6  11   2      222.00      222.77      7.60 o 
  -5  11   2        6.56        5.88      4.32 o 
  -4  11   2       22.84       25.27      3.01 o 
  -3  11   2       23.14       24.16      3.29 o 
  -2  11   2       97.37       97.37      5.68 o 
  -1  11   2       20.08       21.79      3.88 o 
   0  11   2      117.96      121.16      9.81 o 
   1  11   2       83.07      107.12      7.04 o 
 -11  12   2       50.06       84.18      8.43 o 
 -10  12   2      213.68      233.53     10.79 o 
  -9  12   2       36.59       34.11      4.24 o 
  -8  12   2        5.75        3.33      3.33 o 
  -7  12   2        0.50        2.10      3.18 o 
  -6  12   2        2.53       -2.75      3.92 o 
  -5  12   2       14.26        7.85      4.71 o 
  -4  12   2       16.86       12.55      4.71 o 
  -3  12   2        6.87        5.12      3.18 o 
  -2  12   2       10.62        6.51      3.92 o 
  -1  12   2        0.44        4.12      3.61 o 
  -9  13   2       79.45       71.99      6.28 o 
  -8  13   2       14.81       23.14      5.49 o 
  -7  13   2        2.81       -2.75      4.32 o 
  -6  13   2       38.15       40.01      6.28 o 
  -5  13   2        0.36       -2.35      4.32 o 
  -4  13   2       13.37        7.85      5.10 o 
   3 -13   3       22.92       21.58      5.49 o 
   4 -13   3      107.16      115.87      7.85 o 
   5 -13   3       64.34       59.39      4.72 o 
   6 -13   3       50.21       58.50      5.49 o 
   7 -13   3        0.17       -1.74      3.11 o 
   8 -13   3       70.84       77.78     10.20 o 
   9 -13   3        8.78       18.01      3.77 o 
  10 -13   3        6.93        6.28      5.88 o 
   0 -12   3        0.02       -0.39      3.61 o 
   1 -12   3       98.07      108.60      6.48 o 
   2 -12   3        6.51        2.90      3.18 o 
   3 -12   3       11.86        8.24      3.05 o 
   4 -12   3       16.27       18.72      3.46 o 
   5 -12   3      150.89      177.72      7.07 o 
   6 -12   3       32.52       36.44      3.88 o 
   7 -12   3       24.89       22.98      3.92 o 
   8 -12   3       47.70       45.22      4.32 o 
   9 -12   3      139.46      161.48      6.88 o 
  10 -12   3       60.43       65.51      8.24 o 
  11 -12   3        0.49       -4.32      5.49 o 
  -1 -11   3       44.53       42.08      4.69 o 
   0 -11   3        0.00        3.92      3.29 o 
   1 -11   3       69.00       77.29      5.27 o 
   2 -11   3       47.53       44.20      3.88 o 
   3 -11   3       38.23       27.87      3.33 o 
   4 -11   3        8.48       10.09      2.90 o 
   5 -11   3        1.51       -3.74      2.50 o 
   6 -11   3        0.01       -3.94      2.62 o 
   7 -11   3        3.87        0.21      2.54 o 
   8 -11   3       44.04       56.54      3.34 o 
   9 -11   3       81.96       69.30      3.99 o 
  10 -11   3        8.82        8.65      3.39 o 
  11 -11   3        2.93        5.49      3.68 o 
  12 -11   3       87.87      106.09      6.97 o 
  -3 -10   3        0.45       -3.50      5.69 o 
  -2 -10   3        9.56        7.27      3.46 o 
  -1 -10   3        2.15        3.45      3.18 o 
   0 -10   3       23.07       17.30      3.46 o 
   1 -10   3      140.23      156.41      7.65 o 
   2 -10   3       29.46       34.72      2.77 o 
   3 -10   3      339.36      366.83      9.29 o 
   4 -10   3      124.26      109.29      5.27 o 
   5 -10   3        1.90        0.00      2.50 o 
   6 -10   3       70.76       61.83      6.05 o 
   7 -10   3      198.89      177.38      4.92 o 
   8 -10   3      334.71      303.27      6.85 o 
   9 -10   3      118.67      104.02      4.20 o 
  10 -10   3        1.76        5.38      3.29 o 
  11 -10   3       41.72       53.32      4.97 o 
  12 -10   3      136.57      144.21      7.63 o 
  -4  -9   3       26.04       29.48      5.88 o 
  -3  -9   3       13.00       13.87      3.46 o 
  -2  -9   3      133.07      146.71     10.40 o 
  -1  -9   3       92.72       88.17      5.40 o 
   0  -9   3      127.28      129.60      5.68 o 
   1  -9   3      102.67      116.27      4.04 o 
   2  -9   3        0.31        1.74      1.88 o 
   3  -9   3        1.45        1.23      1.66 o 
   4  -9   3       54.07       55.31      2.52 o 
   5  -9   3      377.87      375.30      7.05 o 
   6  -9   3       11.73       13.66      1.93 o 
   7  -9   3       37.23       22.70      2.33 o 
   8  -9   3       51.15       61.22      3.26 o 
   9  -9   3      437.18      414.64      8.07 o 
  10  -9   3       57.56       70.06      5.08 o 
  11  -9   3      175.44      190.81      7.87 o 
  12  -9   3       79.43       95.42      6.31 o 
  13  -9   3       80.60      100.14      9.42 o 
  -5  -8   3        3.94        5.16      3.46 o 
  -4  -8   3       82.72       79.20      7.45 o 
  -3  -8   3       33.33       43.73      4.13 o 
  -2  -8   3        0.18        6.67      2.90 o 
  -1  -8   3      127.31      106.89      5.25 o 
   0  -8   3        2.71        7.02      1.31 o 
   1  -8   3      571.76      570.10      8.06 o 
   2  -8   3       87.95       86.48      2.69 o 
   3  -8   3      208.89      204.69      3.62 o 
   4  -8   3      134.59      129.50      3.45 o 
   5  -8   3      152.27      117.93      4.85 o 
   6  -8   3        0.02       -0.89      1.47 o 
   7  -8   3       29.19       23.86      2.30 o 
   8  -8   3      138.29      145.63      4.31 o 
   9  -8   3       30.59       30.82      2.40 o 
  10  -8   3        2.02        2.96      3.01 o 
  11  -8   3       20.15       11.41      3.57 o 
  12  -8   3       37.79       39.47      4.69 o 
  13  -8   3        6.45        5.27      5.69 o 
  -6  -7   3        0.02       -0.39      3.18 o 
  -5  -7   3        3.19       -1.88      3.29 o 
  -4  -7   3       62.31       60.36      5.30 o 
  -3  -7   3       54.40       73.75      4.97 o 
  -2  -7   3      224.40      211.15      4.71 o 
  -1  -7   3      124.07      116.02      3.22 o 
   0  -7   3      849.08      889.20     11.48 o 
   1  -7   3      398.53      418.98      6.74 o 
   2  -7   3      123.20       99.69      3.17 o 
   3  -7   3       34.31       27.82      1.38 o 
   4  -7   3        0.55       -0.57      0.95 o 
   5  -7   3        0.72       -1.07      1.24 o 
   6  -7   3       28.24       26.14      1.83 o 
   7  -7   3       82.13       84.69      3.12 o 
   8  -7   3       28.80       34.60      2.76 o 
   9  -7   3      467.46      466.61      8.48 o 
  10  -7   3       11.82       18.39      3.57 o 
  11  -7   3        1.15        3.63      3.18 o 
  12  -7   3       27.78       27.95      4.24 o 
  13  -7   3       14.26        9.41      3.88 o 
  -7  -6   3        1.19       -0.25      3.01 o 
  -6  -6   3       24.16       20.23      3.57 o 
  -5  -6   3       86.06       68.80      4.72 o 
  -4  -6   3      893.24      904.93     18.17 o 
  -3  -6   3      315.34      318.61      6.11 o 
  -2  -6   3      248.66      240.03      4.81 o 
  -1  -6   3      227.07      214.94      3.54 o 
   0  -6   3       11.88       14.90      1.47 o 
   1  -6   3       30.61       20.17      1.19 o 
   2  -6   3     2067.28     2093.70     22.17 o 
   3  -6   3     2245.66     2448.40     28.98 o 
   4  -6   3       11.88       11.49      1.05 o 
   5  -6   3      620.71      685.25     10.56 o 
   6  -6   3      324.37      352.63      6.34 o 
   7  -6   3      935.95      929.27     14.14 o 
   8  -6   3       99.18       94.94      5.30 o 
   9  -6   3       72.08       53.95      4.52 o 
  10  -6   3       16.48       26.25      3.85 o 
  11  -6   3      135.89      140.72      6.64 o 
  12  -6   3       46.98       40.46      4.69 o 
  13  -6   3       33.06       47.80      7.06 o 
  -8  -5   3        0.21       -0.78      5.10 o 
  -7  -5   3       97.25       92.19      8.24 o 
  -6  -5   3       49.01       45.86      6.28 o 
  -5  -5   3      818.54      816.39     16.65 o 
  -4  -5   3       78.85       80.54      3.22 o 
  -3  -5   3       60.14       57.52      2.32 o 
  -2  -5   3       84.70       78.50      3.89 o 
  -1  -5   3      335.88      336.41     12.17 o 
   0  -5   3      703.46      763.72      9.53 o 
   1  -5   3       28.29       27.97      1.70 o 
   2  -5   3     2360.57     2608.05     27.20 o 
   3  -5   3       31.11       22.18      1.14 o 
   4  -5   3     2166.75     2436.81     33.35 o 
   5  -5   3      575.74      628.18      9.70 o 
   6  -5   3      195.33      163.18      5.25 o 
   7  -5   3      311.58      311.25      7.88 o 
   8  -5   3      179.73      185.42      6.20 o 
   9  -5   3        4.63       -3.19      2.90 o 
  10  -5   3      377.27      390.97     10.50 o 
  11  -5   3      268.95      295.39     10.20 o 
  12  -5   3      134.04      118.41      5.23 o 
  13  -5   3       64.43       74.93      8.24 o 
  -9  -4   3       67.42       66.30      7.45 o 
  -8  -4   3       89.01      116.91      9.81 o 
  -7  -4   3        0.83       -1.18      4.32 o 
  -6  -4   3       24.69       28.49      3.11 o 
  -5  -4   3      300.67      270.43      5.78 o 
  -4  -4   3       11.78       10.66      1.47 o 
  -3  -4   3        5.15        0.39      0.96 o 
  -2  -4   3       39.86       21.16      2.07 o 
  -1  -4   3      434.29      502.32     11.39 o 
   0  -4   3        0.93       -0.52      0.38 o 
   1  -4   3     2073.93     2033.67     23.94 o 
   2  -4   3     1170.74     1248.18     12.18 o 
   3  -4   3       47.85       66.36      1.62 o 
   4  -4   3      271.96      240.55      4.33 o 
   5  -4   3     3992.82     4281.00     70.68 o 
   6  -4   3      927.71      871.56     16.51 o 
   7  -4   3      326.31      297.88      5.41 o 
   8  -4   3      101.79       88.80      2.82 o 
   9  -4   3      439.68      433.08     10.66 o 
  10  -4   3        0.85       -3.44      2.90 o 
  11  -4   3       18.02       27.11      6.47 o 
  12  -4   3       11.89       11.26      2.93 o 
 -10  -3   3       63.47       76.89      8.24 o 
  -9  -3   3        1.79        6.28      4.71 o 
  -8  -3   3        1.14       -5.88      3.92 o 
  -7  -3   3      105.62      107.89      8.63 o 
  -6  -3   3      619.28      574.20     20.22 o 
  -5  -3   3      449.51      443.74      7.83 o 
  -4  -3   3      505.64      454.85      7.59 o 
  -3  -3   3      635.40      594.99      9.03 o 
  -2  -3   3        0.64        2.66      1.23 o 
  -1  -3   3       38.45       44.33      2.94 o 
   0  -3   3      359.59      371.09      5.89 o 
   1  -3   3     2007.00     2164.81     21.08 o 
   2  -3   3    11019.35    11014.51    114.28 o 
   3  -3   3     1094.63     1262.23     15.14 o 
   4  -3   3     1355.89     1504.51     26.01 o 
   5  -3   3      473.58      445.62     13.35 o 
   6  -3   3     1211.09     1197.82     21.07 o 
   7  -3   3      343.79      320.18      6.96 o 
   8  -3   3      355.96      334.67      7.41 o 
   9  -3   3       57.92       58.06      5.88 o 
  10  -3   3       45.16       53.00      4.51 o 
  11  -3   3      150.70      172.15     13.93 o 
  12  -3   3        1.54       -1.96      3.05 o 
 -10  -2   3        3.26        7.06      4.71 o 
  -9  -2   3       13.78       14.91      5.10 o 
  -8  -2   3        4.91        1.18      3.92 o 
  -7  -2   3      151.68      123.20      8.24 o 
  -6  -2   3       30.48       28.21      2.77 o 
  -5  -2   3        5.00        2.75      1.60 o 
  -4  -2   3      287.00      263.83      5.71 o 
  -3  -2   3      192.09      211.82      3.90 o 
  -2  -2   3        1.50        1.40      0.94 o 
  -1  -2   3     3725.17     3660.40     43.05 o 
   0  -2   3     9192.94     9177.96    107.44 o 
   1  -2   3     3183.96     3670.96     42.60 o 
   2  -2   3      577.28      687.50      8.35 o 
   3  -2   3     1050.61     1199.06     20.59 o 
   4  -2   3       56.40       68.77      3.05 o 
   5  -2   3      687.05      743.64     13.42 o 
   6  -2   3      828.25      876.20     15.77 o 
   7  -2   3       39.97       49.98      2.61 o 
   8  -2   3      509.09      520.86     16.49 o 
   9  -2   3       67.22       69.97      4.57 o 
  10  -2   3      225.39      241.05      7.63 o 
  11  -2   3        4.21       -3.92      3.92 o 
  12  -2   3        5.68       -2.35      4.32 o 
 -11  -1   3       22.39       29.85      4.29 o 
 -10  -1   3       66.10       71.01      7.06 o 
  -9  -1   3        0.01       -0.78      3.92 o 
  -8  -1   3        2.12       -4.32      3.53 o 
  -7  -1   3      890.08      861.16     23.95 o 
  -6  -1   3       57.18       61.00      3.61 o 
  -5  -1   3       68.50       69.27      3.18 o 
  -4  -1   3       47.49       67.37      5.69 o 
  -3  -1   3        5.12        4.98      0.94 o 
  -2  -1   3      141.26      140.21      2.64 o 
  -1  -1   3    10174.95     9199.51    165.33 o 
   0  -1   3     8404.30     6252.34    411.56 o 
   1  -1   3      670.49      605.40     39.37 o 
   2  -1   3     2383.75     2495.64     41.00 o 
   3  -1   3      233.26      285.55      4.62 o 
   4  -1   3      125.57      118.13      2.57 o 
   5  -1   3     3421.52     3687.66     61.39 o 
   6  -1   3        0.11        0.24      1.31 o 
   7  -1   3       97.60       83.96      5.88 o 
   8  -1   3       14.98       14.74      2.62 o 
   9  -1   3       52.13       57.42      7.26 o 
  10  -1   3        1.69       -1.96      3.92 o 
  11  -1   3       28.03       24.32      5.49 o 
 -11   0   3      158.27      170.09      8.24 o 
 -10   0   3        0.00        0.00      3.92 o 
  -9   0   3       40.75       32.77      3.18 o 
  -8   0   3      230.62      214.24      9.42 o 
  -7   0   3        4.92        9.81      3.14 o 
  -6   0   3      163.81      136.28      4.69 o 
  -5   0   3      596.72      705.38     13.19 o 
  -4   0   3        0.11        1.18      1.37 o 
  -3   0   3      413.98      430.19      5.55 o 
  -2   0   3     1457.50     1600.87     21.70 o 
  -1   0   3     4862.43     3939.73    211.95 o 
   0   0   3       21.67        5.49      1.57 o 
   1   0   3     1445.87     1380.75     47.80 o 
   2   0   3     1394.80     1336.33     18.43 o 
   3   0   3        1.34        3.96      2.22 o 
   4   0   3      652.28      858.81     10.84 o 
   5   0   3     1452.51     1528.00     21.64 o 
   6   0   3        1.60        1.10      1.31 o 
   7   0   3       77.60       72.32      4.02 o 
   8   0   3        2.14        0.00      2.22 o 
   9   0   3        6.36        7.06      3.92 o 
  10   0   3        0.74       -3.92      3.92 o 
  11   0   3        3.44       -2.35      4.71 o 
 -12   1   3        2.86       13.73      3.88 o 
 -11   1   3        0.43        0.00      2.90 o 
 -10   1   3       91.14       83.53      5.49 o 
  -9   1   3      229.97      230.76      6.94 o 
  -8   1   3      248.56      236.27      6.28 o 
  -7   1   3      287.37      267.85      5.51 o 
  -6   1   3     1232.96     1393.77     17.19 o 
  -5   1   3     4962.01     5593.68     64.71 o 
  -4   1   3      462.53      440.19      5.89 o 
  -3   1   3      701.74      731.07      7.33 o 
  -2   1   3        0.04       -0.56      0.49 o 
  -1   1   3     1334.42     1247.98     20.66 o 
   0   1   3     3499.22     3420.85    115.86 o 
   1   1   3    27306.62    25177.46    407.70 o 
   2   1   3    19723.62    19745.97    264.51 o 
   3   1   3      172.38      153.83      4.25 o 
   4   1   3      194.93      227.32      7.28 o 
   5   1   3      239.34      252.18      4.30 o 
   6   1   3        1.84        3.30      1.42 o 
   7   1   3       82.03       71.30      3.49 o 
   8   1   3      943.69      835.96     24.34 o 
   9   1   3       10.18       15.30      4.71 o 
  10   1   3        0.24        3.92      4.71 o 
 -12   2   3        3.54       -1.26      3.18 o 
 -11   2   3       76.82       89.43      5.13 o 
 -10   2   3      688.14      676.83     11.62 o 
  -9   2   3      219.59      217.87      5.36 o 
  -8   2   3       74.16       69.01      3.17 o 
  -7   2   3        1.73       -1.90      1.27 o 
  -6   2   3      307.47      249.53      4.72 o 
  -5   2   3      309.97      305.65      5.21 o 
  -4   2   3       49.67       47.92      1.25 o 
  -3   2   3     1600.72     1542.82     18.32 o 
  -2   2   3    10559.02    10226.45    135.14 o 
  -1   2   3    47220.18    45056.96    727.54 o 
   0   2   3     1405.38     1368.96     22.85 o 
   1   2   3      419.27      466.02      6.09 o 
   2   2   3       50.80       49.62      1.71 o 
   3   2   3       79.97       92.30      3.51 o 
   4   2   3       12.98       14.78      1.50 o 
   5   2   3        8.75        5.34      1.26 o 
   6   2   3       36.27       30.51      2.29 o 
   7   2   3       34.55       33.80      3.14 o 
   8   2   3      272.71      288.54     10.01 o 
   9   2   3       45.71       54.14      6.67 o 
  10   2   3       33.20       29.81      6.28 o 
 -12   3   3       33.19       33.75      5.69 o 
 -11   3   3       95.38      113.55      5.53 o 
 -10   3   3      579.52      590.22     10.41 o 
  -9   3   3       35.34       39.08      2.59 o 
  -8   3   3        0.95        0.43      1.55 o 
  -7   3   3      163.83      143.31      3.51 o 
  -6   3   3        3.49       -0.61      0.90 o 
  -5   3   3     1842.71     1902.02     26.20 o 
  -4   3   3      106.88       92.47      2.25 o 
  -3   3   3        0.88        1.00      0.74 o 
  -2   3   3       52.30       36.20      1.33 o 
  -1   3   3    12739.48    12807.00    147.74 o 
   0   3   3     1033.65      978.99     11.94 o 
   1   3   3      737.68      720.43      9.13 o 
   2   3   3       13.29       28.98      1.98 o 
   3   3   3       18.54       16.35      1.26 o 
   4   3   3      193.72      163.53      3.38 o 
   5   3   3        0.72        0.66      1.22 o 
   6   3   3       23.73       22.34      2.94 o 
   7   3   3        8.22        5.54      3.92 o 
   8   3   3        2.32        3.14      2.61 o 
   9   3   3        5.83        7.85      5.10 o 
 -13   4   3        0.00       -1.18      5.10 o 
 -12   4   3       83.00       83.17      7.85 o 
 -11   4   3       18.14       17.51      2.54 o 
 -10   4   3      108.83       88.20      6.36 o 
  -9   4   3        4.00        1.42      2.18 o 
  -8   4   3       12.79       14.02      1.71 o 
  -7   4   3     1011.66     1031.86     15.38 o 
  -6   4   3      578.86      512.61      8.14 o 
  -5   4   3     1919.47     1894.88     32.42 o 
  -4   4   3      306.44      282.70      6.37 o 
  -3   4   3      177.15      208.51      2.61 o 
  -2   4   3      290.64      287.03      3.71 o 
  -1   4   3      127.26      154.28      2.69 o 
   0   4   3      742.55      785.34      8.88 o 
   1   4   3      333.35      352.98      4.50 o 
   2   4   3       57.34       53.55      2.10 o 
   3   4   3      425.96      450.97      6.46 o 
   4   4   3        4.44        4.94      1.70 o 
   5   4   3        6.52        3.23      2.35 o 
   6   4   3        0.08       -2.23      2.54 o 
   7   4   3       76.99       60.90      4.24 o 
   8   4   3        2.89        1.48      3.73 o 
   9   4   3        0.85        4.71      5.10 o 
 -13   5   3       15.78       16.48      5.88 o 
 -12   5   3       63.29       58.70      6.87 o 
 -11   5   3      177.13      165.11     11.57 o 
 -10   5   3      567.09      603.98     14.36 o 
  -9   5   3      114.35      104.10      7.34 o 
  -8   5   3       73.66       56.56      5.75 o 
  -7   5   3        0.10        1.74      1.02 o 
  -6   5   3      300.95      311.00      7.54 o 
  -5   5   3      286.54      316.12      5.41 o 
  -4   5   3      725.41      738.97     11.01 o 
  -3   5   3       38.83       32.35      1.32 o 
  -2   5   3       26.42       22.01      1.36 o 
  -1   5   3      217.05      227.47      3.36 o 
   0   5   3      215.02      205.35      3.09 o 
   1   5   3      122.00      127.33      2.72 o 
   2   5   3      138.31      137.85      3.91 o 
   3   5   3      123.18      131.54      4.36 o 
   4   5   3       39.22       24.71      3.01 o 
   5   5   3      352.35      344.91      9.22 o 
   6   5   3      121.31      111.09      5.47 o 
   7   5   3        0.87       -0.61      3.01 o 
   8   5   3        4.39        5.29      3.39 o 
 -13   6   3       31.49       32.17      4.57 o 
 -12   6   3       72.41       64.38      5.27 o 
 -11   6   3      140.07      146.87      6.51 o 
 -10   6   3       29.52       20.97      3.46 o 
  -9   6   3      359.35      416.21     13.08 o 
  -8   6   3      789.30      844.05     13.16 o 
  -7   6   3       19.12       20.01      2.96 o 
  -6   6   3      325.13      356.89      6.22 o 
  -5   6   3      106.16       97.91      4.95 o 
  -4   6   3        2.56       -0.41      1.11 o 
  -3   6   3      841.33      885.41     11.29 o 
  -2   6   3     1892.93     1911.21     23.01 o 
  -1   6   3     2272.84     2345.61     28.03 o 
   0   6   3       13.59       11.63      1.22 o 
   1   6   3       54.19       62.11      2.93 o 
   2   6   3      340.54      330.50      6.70 o 
   3   6   3        3.88       10.90      5.30 o 
   4   6   3       34.90       29.11      3.46 o 
   5   6   3      109.30      120.82     11.97 o 
   6   6   3        6.26        6.31      3.18 o 
   7   6   3        0.15       -3.35      3.01 o 
 -13   7   3        2.14        0.30      3.57 o 
 -12   7   3        7.46        1.60      3.46 o 
 -11   7   3       26.83       33.59      4.13 o 
 -10   7   3        1.20        0.80      2.90 o 
  -9   7   3      462.92      445.74     11.09 o 
  -8   7   3     1088.08     1053.21     20.68 o 
  -7   7   3      601.00      593.87     13.58 o 
  -6   7   3      137.65      119.91      6.25 o 
  -5   7   3      188.96      183.79      4.68 o 
  -4   7   3       17.70       20.45      1.66 o 
  -3   7   3        0.27        0.02      1.75 o 
  -2   7   3       94.44       98.54      2.67 o 
  -1   7   3       80.75       82.76      3.68 o 
   0   7   3      116.40      124.87      3.87 o 
   1   7   3      564.16      542.87      9.57 o 
   2   7   3        1.10       -0.27      2.62 o 
   3   7   3        3.07        8.69      2.90 o 
   4   7   3       93.21      104.92      6.20 o 
   5   7   3       72.58       74.96      8.83 o 
   6   7   3       74.05       91.56      6.10 o 
 -13   8   3        5.37        0.78      3.61 o 
 -12   8   3        2.74       -3.63      3.18 o 
 -11   8   3       88.92       77.61      5.40 o 
 -10   8   3      113.52      107.57      5.92 o 
  -9   8   3      169.99      179.48      7.04 o 
  -8   8   3       88.20       85.97     10.20 o 
  -7   8   3      115.57      114.25      5.36 o 
  -6   8   3      134.41      157.68      4.13 o 
  -5   8   3       11.69        6.83      3.53 o 
  -4   8   3      273.98      249.06      4.52 o 
  -3   8   3       19.54       13.35      1.59 o 
  -2   8   3      230.55      239.77      4.96 o 
  -1   8   3        1.45       -0.86      1.61 o 
   0   8   3      274.16      245.46      7.21 o 
   1   8   3        0.11       -0.88      2.73 o 
   2   8   3       29.20       32.52      5.88 o 
   3   8   3       69.48       77.84      5.27 o 
   4   8   3        4.04        7.76      3.57 o 
   5   8   3        1.06        3.53      3.74 o 
 -13   9   3       69.91       78.31      6.08 o 
 -12   9   3       21.22       22.87      4.41 o 
 -11   9   3        7.85        6.40      3.46 o 
 -10   9   3       78.32       76.08      5.25 o 
  -9   9   3        2.53       -2.22      2.73 o 
  -8   9   3       13.51        9.02      3.01 o 
  -7   9   3        0.03       -3.52      2.35 o 
  -6   9   3      263.31      262.51      6.01 o 
  -5   9   3       62.22       77.39      3.49 o 
  -4   9   3       56.98       50.84      2.70 o 
  -3   9   3       20.74       27.46      1.99 o 
  -2   9   3        3.71       -2.75      2.35 o 
  -1   9   3       73.72       70.35      4.41 o 
   0   9   3       24.25       20.59      3.33 o 
   1   9   3       13.32        5.76      3.18 o 
   2   9   3       95.92      102.50      7.85 o 
   3   9   3       61.00       64.51      4.97 o 
   4   9   3        4.51        7.27      3.85 o 
 -12  10   3        0.03        0.63      3.46 o 
 -11  10   3       16.33       22.92      5.10 o 
 -10  10   3       55.48       49.04      4.69 o 
  -9  10   3      345.57      319.54      9.39 o 
  -8  10   3      141.04      127.36      6.08 o 
  -7  10   3      796.66      798.42     13.49 o 
  -6  10   3        5.37        4.09      4.03 o 
  -5  10   3        0.84       -1.57      2.07 o 
  -4  10   3       18.71       21.96      2.82 o 
  -3  10   3        0.17       -2.19      2.35 o 
  -2  10   3        0.17        2.35      2.77 o 
  -1  10   3       78.01       76.39      4.99 o 
   0  10   3       25.11       26.32      4.90 o 
   1  10   3        8.96        7.65      4.51 o 
   2  10   3        2.05        1.57      5.10 o 
 -12  11   3        3.88       11.73      4.41 o 
 -11  11   3        5.14       13.13      4.13 o 
 -10  11   3        1.54        5.59      2.57 o 
  -9  11   3      158.10      165.58      5.55 o 
  -8  11   3      129.02      143.08      8.20 o 
  -7  11   3       33.12       19.77      2.75 o 
  -6  11   3       44.50       45.11      5.49 o 
  -5  11   3        4.16       -1.18      4.32 o 
  -4  11   3        0.01       -3.37      2.75 o 
  -3  11   3       12.58        4.54      2.90 o 
  -2  11   3       10.52       12.18      3.18 o 
  -1  11   3        9.22       10.03      4.32 o 
   0  11   3        0.36        6.10      3.46 o 
   1  11   3        5.55       10.32      4.01 o 
 -11  12   3      300.69      343.31      8.51 o 
 -10  12   3       21.49       27.50      4.90 o 
  -9  12   3       77.93       86.91     11.77 o 
  -8  12   3        7.14        3.14      4.32 o 
  -7  12   3        3.74        0.39      4.71 o 
  -6  12   3       19.60       25.11      5.10 o 
  -5  12   3       85.54       82.38      7.45 o 
  -4  12   3       45.16       46.75      3.96 o 
  -3  12   3       18.85       15.56      3.18 o 
  -2  12   3        4.21        0.78      3.33 o 
  -1  12   3       41.60       43.17      4.72 o 
  -9  13   3       42.67       54.92      6.67 o 
  -8  13   3        0.49        0.39      4.71 o 
  -7  13   3       15.78       16.08      5.49 o 
  -6  13   3       55.33       74.93      7.45 o 
  -5  13   3        5.24        9.41      5.10 o 
  -4  13   3        3.59        0.00      4.71 o 
   3 -13   4       10.87       14.91      5.49 o 
   4 -13   4        9.93        7.20      3.46 o 
   5 -13   4        0.03        2.75      3.92 o 
   6 -13   4       41.11       42.17      4.41 o 
   7 -13   4        0.58        0.49      3.29 o 
   8 -13   4       13.01        9.17      3.48 o 
   9 -13   4      118.10      100.35      7.45 o 
  10 -13   4      117.07      111.02     10.98 o 
   0 -12   4       12.03        9.25      3.85 o 
   1 -12   4        9.31       11.38      3.61 o 
   2 -12   4        8.03        7.45      4.71 o 
   3 -12   4        1.94        2.09      2.90 o 
   4 -12   4       21.38       18.08      3.33 o 
   5 -12   4       14.18       23.21      3.57 o 
   6 -12   4       13.13       18.94      3.46 o 
   7 -12   4       33.53       34.62      3.85 o 
   8 -12   4       12.20        1.94      3.33 o 
   9 -12   4        0.01        0.84      2.90 o 
  10 -12   4       18.97       29.81      7.06 o 
  11 -12   4        7.88        3.53      6.28 o 
  -1 -11   4        0.79        6.89      3.68 o 
   0 -11   4        4.92        8.83      3.61 o 
   1 -11   4       21.74        7.55      3.29 o 
   2 -11   4        0.03        3.82      6.86 o 
   3 -11   4       88.51       91.43      5.25 o 
   4 -11   4      256.95      243.87      7.49 o 
   5 -11   4       40.50       28.93      3.46 o 
   6 -11   4       98.36       97.31      8.43 o 
   7 -11   4       10.78       10.82      2.82 o 
   8 -11   4        9.52        7.01      2.90 o 
   9 -11   4        0.12       -1.43      2.13 o 
  10 -11   4       60.21       47.38      4.62 o 
  11 -11   4       18.83       21.04      4.24 o 
  12 -11   4       23.46       27.54      4.99 o 
  -3 -10   4        0.17       -1.91      3.29 o 
  -2 -10   4       22.54       23.25      4.13 o 
  -1 -10   4       25.36       16.77      3.57 o 
   0 -10   4       16.80       24.85      3.57 o 
   1 -10   4       90.24      101.54      4.92 o 
   2 -10   4       20.43       21.74      2.54 o 
   3 -10   4       69.18       78.98     10.00 o 
   4 -10   4       72.81       64.67      4.16 o 
   5 -10   4       64.52       68.21      6.08 o 
   6 -10   4      183.79      188.91      5.00 o 
   7 -10   4        0.10       -3.40      2.26 o 
   8 -10   4       11.01       -0.20      2.36 o 
   9 -10   4        7.58        3.73      2.17 o 
  10 -10   4      233.62      246.78      8.55 o 
  11 -10   4      121.76      129.90     11.97 o 
  12 -10   4       41.39       50.61      5.18 o 
  -4  -9   4        6.68       14.35      3.85 o 
  -3  -9   4        4.72        8.08      3.46 o 
  -2  -9   4       68.41       79.23      8.24 o 
  -1  -9   4      103.78       99.10      5.40 o 
   0  -9   4        1.10        6.78      2.90 o 
   1  -9   4       39.75       37.50      2.59 o 
   2  -9   4      481.99      480.20      8.59 o 
   3  -9   4      669.12      635.14     10.41 o 
   4  -9   4      230.93      219.98      4.60 o 
   5  -9   4      200.26      212.86      4.89 o 
   6  -9   4       37.10       36.11      2.96 o 
   7  -9   4      991.10      878.21     14.01 o 
   8  -9   4      609.21      593.55     10.40 o 
   9  -9   4      124.07      121.10      4.11 o 
  10  -9   4      336.55      374.74     10.62 o 
  11  -9   4      264.09      284.54      9.60 o 
  12  -9   4       40.83       55.50      5.25 o 
  13  -9   4       51.11       50.24      5.36 o 
  -5  -8   4       77.88       86.48      5.96 o 
  -4  -8   4       59.25       67.08      4.80 o 
  -3  -8   4      107.54      120.91      6.03 o 
  -2  -8   4      475.12      481.93     13.93 o 
  -1  -8   4       22.74       22.41      5.10 o 
   0  -8   4        6.98        8.33      1.31 o 
   1  -8   4       17.13       16.41      1.48 o 
   2  -8   4        7.13        6.50      1.23 o 
   3  -8   4       16.07       15.88      1.73 o 
   4  -8   4      120.10      109.24      3.17 o 
   5  -8   4      883.54      921.20     14.03 o 
   6  -8   4      929.39      904.92     14.03 o 
   7  -8   4     1005.11      974.10     15.00 o 
   8  -8   4      466.18      478.08      8.64 o 
   9  -8   4        1.36       -1.90      1.74 o 
  10  -8   4      139.40      131.29      6.47 o 
  11  -8   4       31.80       30.91      4.13 o 
  12  -8   4       21.67       26.47      6.47 o 
  13  -8   4        0.04       -4.62      3.57 o 
  -6  -7   4       25.01       22.85      4.13 o 
  -5  -7   4       20.31       18.34      3.57 o 
  -4  -7   4        0.56       -2.12      2.73 o 
  -3  -7   4      516.42      555.96     14.91 o 
  -2  -7   4      102.72       95.85      3.12 o 
  -1  -7   4       12.13        5.67      1.07 o 
   0  -7   4      195.97      204.57      3.66 o 
   1  -7   4      734.71      739.89      9.69 o 
   2  -7   4      701.28      689.95     10.49 o 
   3  -7   4      210.79      215.54      3.19 o 
   4  -7   4      110.46      134.94      2.97 o 
   5  -7   4       71.62       70.20      2.69 o 
   6  -7   4      600.71      584.51      9.62 o 
   7  -7   4      125.26      116.64      4.37 o 
   8  -7   4      238.12      237.02      5.16 o 
   9  -7   4      475.27      487.73      8.68 o 
  10  -7   4       89.28       90.42      5.53 o 
  11  -7   4      136.64      138.44      6.64 o 
  12  -7   4       34.43       36.48      4.52 o 
  13  -7   4       26.74       33.49      4.80 o 
  -7  -6   4        8.21        8.24      5.10 o 
  -6  -6   4       26.90       15.86      3.29 o 
  -5  -6   4       49.87       46.67      3.85 o 
  -4  -6   4       79.88       66.50      5.49 o 
  -3  -6   4       77.05       81.31      2.96 o 
  -2  -6   4      602.33      583.30      9.29 o 
  -1  -6   4      140.86      133.71      4.05 o 
   0  -6   4      688.59      658.79      8.48 o 
   1  -6   4      476.36      437.35      6.06 o 
   2  -6   4      216.07      221.39      4.14 o 
   3  -6   4      219.89      221.47      3.25 o 
   4  -6   4       83.95      119.17      3.03 o 
   5  -6   4       91.62       75.53      2.60 o 
   6  -6   4       71.79       82.40      2.60 o 
   7  -6   4       29.25       26.75      1.63 o 
   8  -6   4        0.75        0.99      1.34 o 
   9  -6   4      959.48      966.88     14.94 o 
  10  -6   4      926.83      938.88     19.41 o 
  11  -6   4        2.49        2.52      3.92 o 
  12  -6   4        9.22        6.12      3.85 o 
  13  -6   4      183.69      202.62     20.40 o 
  -8  -5   4       13.41       12.95      5.88 o 
  -7  -5   4       14.39       13.34      5.10 o 
  -6  -5   4       27.23       23.97      3.46 o 
  -5  -5   4      872.48      875.14     17.62 o 
  -4  -5   4       43.62       41.43      2.47 o 
  -3  -5   4        7.36       11.55      1.34 o 
  -2  -5   4      336.05      323.54      7.63 o 
  -1  -5   4      546.66      596.80     11.80 o 
   0  -5   4        1.97        4.18      0.59 o 
   1  -5   4       35.69       42.47      1.70 o 
   2  -5   4        2.35        0.08      0.63 o 
   3  -5   4      110.97      118.94      2.74 o 
   4  -5   4        0.78        4.24      1.12 o 
   5  -5   4       36.46       36.62      1.75 o 
   6  -5   4       89.17      116.14      2.88 o 
   7  -5   4      241.05      247.93      4.80 o 
   8  -5   4       27.36       26.21      3.53 o 
   9  -5   4       53.54       44.95      4.51 o 
  10  -5   4      324.06      324.93      9.50 o 
  11  -5   4      206.16      239.01      8.43 o 
  12  -5   4        0.97       -3.61      3.59 o 
  13  -5   4      107.22      116.37      8.24 o 
  -9  -4   4       11.14       15.69      5.88 o 
  -8  -4   4       18.30       11.38      5.10 o 
  -7  -4   4      295.22      286.05     12.16 o 
  -6  -4   4       17.81       13.52      4.32 o 
  -5  -4   4      148.79      161.47      7.81 o 
  -4  -4   4       33.12       31.58      2.01 o 
  -3  -4   4       13.84       15.01      1.25 o 
  -2  -4   4      533.41      537.54     10.69 o 
  -1  -4   4      140.87      172.76      8.83 o 
   0  -4   4       76.77       81.28      2.90 o 
   1  -4   4      143.74      116.73      2.29 o 
   2  -4   4        1.43        0.27      0.55 o 
   3  -4   4      130.12      167.10      4.59 o 
   4  -4   4     4722.12     5340.89     71.54 o 
   5  -4   4     1171.86     1428.85     20.18 o 
   6  -4   4        0.28        5.49      3.14 o 
   7  -4   4      129.38      128.30      7.45 o 
   8  -4   4      322.55      321.79     12.56 o 
   9  -4   4      573.03      574.26     19.23 o 
  10  -4   4       57.91       57.28      7.06 o 
  11  -4   4      509.98      506.17     12.88 o 
  12  -4   4      123.95      134.76      9.57 o 
 -10  -3   4        0.39        8.63      5.49 o 
  -9  -3   4       60.14       66.30      7.06 o 
  -8  -3   4       12.23        5.49      4.71 o 
  -7  -3   4      135.27      161.25      9.42 o 
  -6  -3   4      505.73      451.44     18.05 o 
  -5  -3   4      922.98      849.96     13.06 o 
  -4  -3   4      811.31      828.21     12.37 o 
  -3  -3   4        7.49       -0.68      1.41 o 
  -2  -3   4     2560.38     2622.23     44.46 o 
  -1  -3   4      186.10      171.37      4.29 o 
   0  -3   4     1439.18     1483.69     20.29 o 
   1  -3   4      151.33      210.59      2.42 o 
   2  -3   4     1022.27     1054.98     11.36 o 
   3  -3   4     6897.43     7151.41     95.35 o 
   4  -3   4      131.66      120.07      5.49 o 
   5  -3   4     1094.06     1187.00     30.26 o 
   6  -3   4      282.61      321.81     11.38 o 
   7  -3   4      271.58      238.09      9.42 o 
   8  -3   4      662.58      635.41     12.26 o 
   9  -3   4       86.54      110.24      8.24 o 
  10  -3   4       15.23       12.95      4.71 o 
  11  -3   4        0.15        8.71      3.29 o 
  12  -3   4       65.10       70.22      7.06 o 
 -10  -2   4        7.31       12.63      3.29 o 
  -9  -2   4      258.68      245.62     11.77 o 
  -8  -2   4        0.70        1.96      3.92 o 
  -7  -2   4      335.53      290.39     11.77 o 
  -6  -2   4      127.90      129.70      5.49 o 
  -5  -2   4      361.03      370.73      8.24 o 
  -4  -2   4      165.98      168.41      5.49 o 
  -3  -2   4      766.57      796.20     11.62 o 
  -2  -2   4     1415.57     1322.90     22.82 o 
  -1  -2   4     9695.07     9220.85    125.50 o 
   0  -2   4     3875.69     4188.60     48.79 o 
   1  -2   4      550.01      678.32      8.20 o 
   2  -2   4      991.28     1124.94     15.60 o 
   3  -2   4      113.36       99.29      3.05 o 
   4  -2   4       43.83       41.40      2.50 o 
   5  -2   4     1277.44     1288.78    136.43 o 
   6  -2   4        8.07        6.06      1.96 o 
   7  -2   4      228.39      234.85      5.52 o 
   8  -2   4      191.30      195.79      9.42 o 
   9  -2   4      219.71      214.62     10.59 o 
  10  -2   4       20.06       20.42      3.18 o 
  11  -2   4       68.59       65.51      6.67 o 
  12  -2   4        2.13        1.96      4.71 o 
 -11  -1   4      227.97      254.75      8.86 o 
 -10  -1   4       55.90       60.33      4.41 o 
  -9  -1   4      235.46      244.11      7.48 o 
  -8  -1   4      236.89      212.67      9.81 o 
  -7  -1   4      229.26      218.89      6.79 o 
  -6  -1   4      238.07      247.42      6.38 o 
  -5  -1   4     1298.42     1337.78     23.48 o 
  -4  -1   4      696.31      731.25     13.19 o 
  -3  -1   4      139.05      106.40      3.53 o 
  -2  -1   4     3491.60     3598.36     41.94 o 
  -1  -1   4     4177.55     4035.75     41.79 o 
   0  -1   4     3530.55     3464.19     55.95 o 
   1  -1   4      416.86      468.49      8.34 o 
   2  -1   4        0.11        1.37      0.83 o 
   3  -1   4      175.60      223.86      3.80 o 
   4  -1   4     1978.14     2037.78     28.04 o 
   5  -1   4      771.83      774.16     13.97 o 
   6  -1   4       13.21        9.60      1.57 o 
   7  -1   4       29.75       41.98      4.71 o 
   8  -1   4      280.55      284.49     11.38 o 
   9  -1   4       59.54       47.13      3.88 o 
  10  -1   4        0.09       -5.10      3.92 o 
  11  -1   4       13.25       20.01      5.49 o 
 -11   0   4       85.63      103.94      6.08 o 
 -10   0   4      111.84      107.52      5.68 o 
  -9   0   4        7.64        2.31      2.94 o 
  -8   0   4      155.80      148.77     13.14 o 
  -7   0   4      597.84      637.69     12.63 o 
  -6   0   4     2116.45     2079.17     29.00 o 
  -5   0   4      108.49       70.33      2.47 o 
  -4   0   4      211.18      225.04      6.52 o 
  -3   0   4      157.51      159.44      2.55 o 
  -2   0   4    13729.28    13220.84    152.70 o 
  -1   0   4     3115.94     3228.38     52.31 o 
   0   0   4     3645.30     3505.33    109.99 o 
   1   0   4      947.35      933.84     15.87 o 
   2   0   4      226.62      207.40      3.58 o 
   3   0   4      813.71      857.79     12.32 o 
   4   0   4       32.64       18.43      1.13 o 
   5   0   4      166.90      161.20      4.34 o 
   6   0   4       25.78       15.10      1.66 o 
   7   0   4      600.55      567.72     12.07 o 
   8   0   4      257.98      246.22      7.21 o 
   9   0   4        8.22        4.32      3.92 o 
  10   0   4       23.28       24.32      5.10 o 
  11   0   4       11.73       23.14      5.88 o 
 -12   1   4      178.51      191.90      7.77 o 
 -11   1   4        8.81        7.45      3.05 o 
 -10   1   4        0.40        3.22      2.62 o 
  -9   1   4       32.85       23.31      2.77 o 
  -8   1   4      166.10      165.44      5.55 o 
  -7   1   4      435.21      435.19      9.29 o 
  -6   1   4     1322.63     1371.29     19.66 o 
  -5   1   4      771.08      788.41     11.71 o 
  -4   1   4       11.42        6.76      0.69 o 
  -3   1   4     1944.03     1958.31     20.49 o 
  -2   1   4     5576.22     5478.54     72.95 o 
  -1   1   4     2201.82     2297.51     37.51 o 
   0   1   4     3912.45     4246.45     69.01 o 
   1   1   4    24259.04    23157.24    376.16 o 
   2   1   4     6380.62     6239.23     83.21 o 
   3   1   4     1805.05     1781.65     24.70 o 
   4   1   4      254.48      243.09     10.88 o 
   5   1   4      212.37      220.15     11.38 o 
   6   1   4      263.01      245.46      5.01 o 
   7   1   4      222.83      215.92      4.91 o 
   8   1   4      277.10      285.26     12.16 o 
   9   1   4        4.26        7.45      4.71 o 
  10   1   4        0.20        2.75      4.71 o 
 -12   2   4        6.13        3.53      4.32 o 
 -11   2   4        0.28        0.95      2.62 o 
 -10   2   4        4.65       12.18      2.73 o 
  -9   2   4       12.06       10.66      2.45 o 
  -8   2   4       75.91       71.82      3.15 o 
  -7   2   4      461.05      467.77      7.91 o 
  -6   2   4       68.59       64.28      3.34 o 
  -5   2   4      744.06      831.81     10.64 o 
  -4   2   4     2557.35     2638.38     27.63 o 
  -3   2   4      649.69      735.37     10.74 o 
  -2   2   4      519.36      521.70      7.79 o 
  -1   2   4    11861.21    11819.35    192.95 o 
   0   2   4       25.34       19.22      1.39 o 
   1   2   4      335.02      348.39      6.98 o 
   2   2   4      126.19      125.30      3.17 o 
   3   2   4      972.88      994.56     12.57 o 
   4   2   4       72.72       79.53      3.14 o 
   5   2   4       24.29       21.48      1.88 o 
   6   2   4      113.83       97.51      5.88 o 
   7   2   4       58.16       57.80      4.02 o 
   8   2   4        0.01        2.09      2.45 o 
   9   2   4       25.81       26.28      5.49 o 
  10   2   4      116.06      116.91     10.20 o 
 -12   3   4       93.90       94.55      7.85 o 
 -11   3   4       25.32       28.31      3.39 o 
 -10   3   4      232.02      227.74      8.92 o 
  -9   3   4       93.36       86.64      3.61 o 
  -8   3   4      630.46      593.21      9.87 o 
  -7   3   4       52.00       60.12      4.00 o 
  -6   3   4       31.59       35.87      1.89 o 
  -5   3   4        1.65        2.84      1.41 o 
  -4   3   4      625.06      640.12      9.90 o 
  -3   3   4       58.52       56.75      1.88 o 
  -2   3   4     1353.66     1442.28     17.17 o 
  -1   3   4    10102.74    10136.78    116.69 o 
   0   3   4       97.31       97.24      2.41 o 
   1   3   4     2344.43     2446.86     28.96 o 
   2   3   4      143.03      152.77      3.09 o 
   3   3   4     1959.15     2059.05     24.88 o 
   4   3   4      166.23      192.06      3.90 o 
   5   3   4       14.72       11.08      2.34 o 
   6   3   4       27.37       24.71      3.01 o 
   7   3   4       42.94       45.33      4.90 o 
   8   3   4       84.47       84.02      4.90 o 
   9   3   4       50.16       54.53      7.06 o 
 -13   4   4       44.79       57.27      7.45 o 
 -12   4   4       39.83       27.85      5.88 o 
 -11   4   4       66.43       62.86      3.61 o 
 -10   4   4       93.68       90.01      3.75 o 
  -9   4   4       30.36       34.72      2.45 o 
  -8   4   4      113.75      119.15      3.43 o 
  -7   4   4      724.74      773.32     12.55 o 
  -6   4   4     1799.23     1949.64     33.65 o 
  -5   4   4       19.20       21.15      4.12 o 
  -4   4   4     2343.62     2447.10     41.10 o 
  -3   4   4       70.83       56.61      1.71 o 
  -2   4   4      433.25      470.29      6.28 o 
  -1   4   4      748.10      808.16     10.16 o 
   0   4   4      484.40      509.31      6.14 o 
   1   4   4      171.43      177.78      3.26 o 
   2   4   4      157.93      145.55      3.07 o 
   3   4   4      332.58      324.16      5.19 o 
   4   4   4        0.47        0.28      1.16 o 
   5   4   4      462.33      407.54      9.83 o 
   6   4   4       86.18       80.95     10.20 o 
   7   4   4      299.83      297.52      8.76 o 
   8   4   4        5.53        2.83      3.11 o 
 -13   5   4        2.76       -1.96      4.71 o 
 -12   5   4       36.36       50.21      6.67 o 
 -11   5   4       15.81        8.83      3.33 o 
 -10   5   4      304.49      297.99      8.27 o 
  -9   5   4        4.49        6.16      1.60 o 
  -8   5   4       86.74       84.75      2.87 o 
  -7   5   4       23.76       16.22      2.35 o 
  -6   5   4      308.94      330.96      8.03 o 
  -5   5   4      487.20      445.11      9.43 o 
  -4   5   4        0.07       -1.77      1.39 o 
  -3   5   4       16.59        0.25      1.33 o 
  -2   5   4      833.21      923.11     13.38 o 
  -1   5   4       33.63       32.33      2.15 o 
   0   5   4      276.73      309.37      4.79 o 
   1   5   4       11.60       14.51      1.53 o 
   2   5   4        3.79        2.05      1.05 o 
   3   5   4      442.70      486.15      8.67 o 
   4   5   4       31.33       18.80      2.90 o 
   5   5   4        5.83        8.07      2.90 o 
   6   5   4        0.24        1.61      4.90 o 
   7   5   4       50.53       50.05      4.52 o 
   8   5   4        0.16       -2.29      3.18 o 
 -13   6   4      159.04      191.46     11.38 o 
 -12   6   4       23.88       22.92      4.01 o 
 -11   6   4       87.17       84.62      5.40 o 
 -10   6   4       18.86       16.67      5.10 o 
  -9   6   4     1767.93     1736.72     31.81 o 
  -8   6   4     1707.51     1623.10     29.59 o 
  -7   6   4      279.48      297.27     11.58 o 
  -6   6   4       11.37       16.76      2.94 o 
  -5   6   4      477.92      485.70     10.41 o 
  -4   6   4       98.02      105.29      3.18 o 
  -3   6   4      343.24      389.88     13.34 o 
  -2   6   4      406.42      393.82      6.46 o 
  -1   6   4      594.69      612.87      8.43 o 
   0   6   4      218.93      206.25      3.78 o 
   1   6   4        3.04        1.42      1.44 o 
   2   6   4      196.15      229.30      6.44 o 
   3   6   4       91.19       93.16      5.40 o 
   4   6   4        0.33       -2.16      2.73 o 
   5   6   4      342.71      329.40     10.59 o 
   6   6   4        4.22        0.02      3.11 o 
   7   6   4        0.10       -3.17      3.11 o 
 -13   7   4       57.71       56.49      7.45 o 
 -12   7   4      136.23      141.76      7.85 o 
 -11   7   4        9.21        5.32      3.92 o 
 -10   7   4      161.69      155.41      6.64 o 
  -9   7   4      195.95      183.30      6.76 o 
  -8   7   4      101.52       93.95      5.47 o 
  -7   7   4       50.27       49.68      8.83 o 
  -6   7   4       17.20       27.08      2.94 o 
  -5   7   4     1783.99     1799.74     25.41 o 
  -4   7   4      224.76      217.66      5.89 o 
  -3   7   4        4.08        1.68      1.60 o 
  -2   7   4      262.99      262.66      5.24 o 
  -1   7   4      288.17      270.34      4.66 o 
   0   7   4      297.57      287.58      6.02 o 
   1   7   4      186.34      199.85      5.26 o 
   2   7   4      270.22      269.90     17.46 o 
   3   7   4        3.68        5.66      3.92 o 
   4   7   4        7.06        5.03      3.18 o 
   5   7   4       20.50       31.54      4.24 o 
   6   7   4       83.05      115.37     10.40 o 
 -13   8   4       49.06       51.21     11.77 o 
 -12   8   4       45.84       43.71      4.69 o 
 -11   8   4        6.24        6.67      3.33 o 
 -10   8   4      164.90      169.97     13.73 o 
  -9   8   4      266.98      279.10     14.52 o 
  -8   8   4       18.83        9.60      2.90 o 
  -7   8   4      287.33      257.75      8.44 o 
  -6   8   4      563.48      540.53     12.05 o 
  -5   8   4      488.34      467.48     10.38 o 
  -4   8   4       19.31       19.59      1.83 o 
  -3   8   4        2.54        3.78      1.47 o 
  -2   8   4      210.60      210.31      6.57 o 
  -1   8   4       20.62       19.81      2.77 o 
   0   8   4        2.26        3.08      4.90 o 
   1   8   4       17.77       10.47      3.18 o 
   2   8   4        1.07        1.18      3.14 o 
   3   8   4       20.48       28.42      4.01 o 
   4   8   4      162.63      165.78      8.83 o 
   5   8   4       46.10       62.99      5.69 o 
 -13   9   4        5.10        1.77      3.88 o 
 -12   9   4        0.00       -3.34      5.10 o 
 -11   9   4       71.69       79.78      5.53 o 
 -10   9   4        1.00       -4.15      3.53 o 
  -9   9   4        2.18       -3.53      2.77 o 
  -8   9   4       93.68       75.79      4.90 o 
  -7   9   4       86.83       78.16      4.85 o 
  -6   9   4       98.86      108.57      5.13 o 
  -5   9   4      208.81      218.68      8.04 o 
  -4   9   4        1.29        2.79      1.70 o 
  -3   9   4       28.51       22.58      1.94 o 
  -2   9   4       79.94       67.02      9.22 o 
  -1   9   4        4.12        0.39      2.50 o 
   0   9   4       34.85       37.51      3.74 o 
   1   9   4        0.36        1.20      2.90 o 
   2   9   4        2.59        4.90      3.33 o 
   3   9   4        2.33        1.26      3.46 o 
 -12  10   4       34.80       38.16      4.80 o 
 -11  10   4       16.48        9.53      3.74 o 
 -10  10   4      101.92      108.32      6.08 o 
  -9  10   4       40.53       33.76      3.96 o 
  -8  10   4        0.12        1.89      2.90 o 
  -7  10   4        0.29       11.63      5.61 o 
  -6  10   4        0.04       -1.78      4.51 o 
  -5  10   4       33.39       42.11      3.39 o 
  -4  10   4        0.14        0.48      2.35 o 
  -3  10   4       40.38       32.88      3.18 o 
  -2  10   4      229.46      249.94      9.02 o 
  -1  10   4       44.85       50.42      4.51 o 
   0  10   4       42.99       45.38      4.90 o 
   1  10   4       14.73       15.59      3.92 o 
   2  10   4       34.74       27.59      4.24 o 
 -11  11   4      101.53       97.57      6.51 o 
 -10  11   4       36.63       44.04      4.69 o 
  -9  11   4        0.18        6.60      2.67 o 
  -8  11   4        0.35        4.51      3.05 o 
  -7  11   4        7.49        3.47      2.90 o 
  -6  11   4      133.68      135.74      9.02 o 
  -5  11   4        3.51       -4.71      3.92 o 
  -4  11   4        0.42       -1.92      2.62 o 
  -3  11   4       14.11       11.13      3.14 o 
  -2  11   4        6.62        6.77      3.18 o 
  -1  11   4        2.54       -1.06      3.18 o 
   0  11   4        5.46        5.79      3.73 o 
   1  11   4        0.57        2.17      3.85 o 
 -10  12   4       16.40       26.68      5.49 o 
  -9  12   4       93.48      100.82      8.63 o 
  -8  12   4       13.48        9.81      4.71 o 
  -7  12   4        9.48        4.32      4.32 o 
  -6  12   4       82.79       90.62      7.85 o 
  -5  12   4       36.34       35.70      5.88 o 
  -4  12   4        8.05        3.17      3.01 o 
  -3  12   4        6.62        6.84      3.92 o 
  -2  12   4       19.19       13.93      3.61 o 
  -1  12   4        0.77        1.96      3.61 o 
  -9  13   4       63.62       89.05      9.02 o 
  -8  13   4        0.44        2.35      4.71 o 
  -7  13   4        0.95       -1.18      4.32 o 
  -6  13   4       14.33       12.95      5.49 o 
  -5  13   4        0.21       -1.18      5.10 o 
  -4  13   4        7.01        5.97      3.29 o 
   3 -13   5       39.54       35.15      4.13 o 
   4 -13   5        5.90        0.31      3.18 o 
   5 -13   5       67.23       70.37      4.97 o 
   6 -13   5       49.40       48.60      4.71 o 
   7 -13   5      100.45      118.61      6.31 o 
   8 -13   5        5.64        6.06      3.39 o 
   9 -13   5        0.05        3.14      5.49 o 
   0 -12   5       11.56       14.01      4.01 o 
   1 -12   5       57.43       59.63      6.67 o 
   2 -12   5       27.33       37.86      3.85 o 
   3 -12   5        0.22        0.45      2.94 o 
   4 -12   5        0.17        0.24      2.90 o 
   5 -12   5      166.61      192.31      7.20 o 
   6 -12   5      271.58      271.52      8.43 o 
   7 -12   5      132.62      154.74      6.59 o 
   8 -12   5        1.26       -4.08      2.73 o 
   9 -12   5       72.60       61.98      7.85 o 
  10 -12   5       32.53       46.29      7.45 o 
  11 -12   5        8.55       -0.39      6.28 o 
  -1 -11   5      202.49      213.55     10.00 o 
   0 -11   5       14.14       20.22      4.01 o 
   1 -11   5        0.17        3.53      3.33 o 
   2 -11   5      296.45      297.28      8.43 o 
   3 -11   5        8.01        5.49      2.77 o 
   4 -11   5       63.64       60.75      4.29 o 
   5 -11   5        8.43        7.69      2.73 o 
   6 -11   5       88.88       98.67      5.25 o 
   7 -11   5       20.59       21.68      3.11 o 
   8 -11   5       48.77       39.70      3.56 o 
   9 -11   5      136.73      154.52      5.09 o 
  10 -11   5       53.26       54.08      8.83 o 
  11 -11   5      200.11      212.28      8.55 o 
  12 -11   5       22.29       14.46      6.86 o 
  -3 -10   5        8.25        3.70      3.68 o 
  -2 -10   5       13.57        7.25      3.46 o 
  -1 -10   5        1.63       -2.78      2.90 o 
   0 -10   5       64.67       63.87      5.30 o 
   1 -10   5      484.14      465.12      8.79 o 
   2 -10   5      133.31      128.27     14.32 o 
   3 -10   5      166.48      155.19      5.83 o 
   4 -10   5      195.94      192.15     11.38 o 
   5 -10   5      176.58      161.55     10.00 o 
   6 -10   5       38.24       32.55      2.37 o 
   7 -10   5        0.67       -2.37      1.74 o 
   8 -10   5       13.81        8.28      2.39 o 
   9 -10   5        0.31       -2.71      1.81 o 
  10 -10   5        5.44        0.89      3.33 o 
  11 -10   5      109.19      118.68      6.87 o 
  12 -10   5        4.02        1.46      3.85 o 
  -4  -9   5       10.68       10.93      3.85 o 
  -3  -9   5        6.28        7.17      3.46 o 
  -2  -9   5        0.85        0.21      3.01 o 
  -1  -9   5       84.90       93.64      7.26 o 
   0  -9   5      358.25      347.23      8.99 o 
   1  -9   5      221.06      235.34      5.41 o 
   2  -9   5      124.86      140.01     10.40 o 
   3  -9   5      221.19      217.22     10.60 o 
   4  -9   5        0.60       -0.31      1.02 o 
   5  -9   5      346.15      349.14      6.65 o 
   6  -9   5       10.55        9.81      1.74 o 
   7  -9   5      226.53      220.88      5.28 o 
   8  -9   5       32.29       41.00      2.55 o 
   9  -9   5      308.20      275.55      7.23 o 
  10  -9   5       28.78       40.46      4.41 o 
  11  -9   5        5.24        4.38      3.57 o 
  12  -9   5       58.36       66.30      5.47 o 
  -5  -8   5       51.57       43.78      4.41 o 
  -4  -8   5      114.75      119.92      6.31 o 
  -3  -8   5        0.03       -0.13      2.90 o 
  -2  -8   5        0.97        8.59      2.90 o 
  -1  -8   5      534.46      573.91     12.90 o 
   0  -8   5      524.88      536.10      7.56 o 
   1  -8   5       47.11       43.68      2.07 o 
   2  -8   5      100.62      102.32      3.15 o 
   3  -8   5      514.22      529.45      8.68 o 
   4  -8   5       36.22       22.28      1.49 o 
   5  -8   5       89.19       94.52      3.26 o 
   6  -8   5        5.03        5.77      1.63 o 
   7  -8   5       22.91       22.63      2.56 o 
   8  -8   5       10.04        6.24      1.78 o 
   9  -8   5      239.23      222.52      7.43 o 
  10  -8   5        5.30        6.28      3.11 o 
  11  -8   5      120.11      121.80      6.87 o 
  12  -8   5      294.36      308.09     10.16 o 
  13  -8   5       35.25       49.06      9.81 o 
  -6  -7   5        1.68       -2.39      3.29 o 
  -5  -7   5      119.19      123.04     15.10 o 
  -4  -7   5        7.58        4.49      3.01 o 
  -3  -7   5        9.51        8.59      2.90 o 
  -2  -7   5       16.31       17.51      1.37 o 
  -1  -7   5        9.65        9.34      1.02 o 
   0  -7   5       18.89       12.03      1.09 o 
   1  -7   5       46.72       39.00      1.85 o 
   2  -7   5      105.80      100.19      4.22 o 
   3  -7   5       19.34       16.40      0.95 o 
   4  -7   5      124.80      115.82      3.87 o 
   5  -7   5       11.73        6.80      1.36 o 
   6  -7   5        0.29        1.95      1.36 o 
   7  -7   5       16.77       16.79      1.59 o 
   8  -7   5      679.85      669.59     10.96 o 
   9  -7   5       20.36       11.53      4.32 o 
  10  -7   5        1.47        4.18      3.11 o 
  11  -7   5       27.16       35.20      4.51 o 
  12  -7   5        2.39        0.46      3.46 o 
  13  -7   5        0.27        5.32      3.85 o 
  -7  -6   5        0.61       -4.71      5.10 o 
  -6  -6   5       41.10       37.68      3.96 o 
  -5  -6   5      178.77      187.70      6.87 o 
  -4  -6   5        5.50        5.24      2.73 o 
  -3  -6   5        5.99        7.27      1.30 o 
  -2  -6   5      114.15      114.30      4.69 o 
  -1  -6   5     1012.62     1000.83     18.75 o 
   0  -6   5       11.79       12.89      1.34 o 
   1  -6   5      222.52      259.70      5.66 o 
   2  -6   5      486.57      484.57      7.55 o 
   3  -6   5      255.89      261.79      4.71 o 
   4  -6   5       52.47       40.91      3.12 o 
   5  -6   5      182.15      199.39      4.15 o 
   6  -6   5        3.52       13.82      1.27 o 
   7  -6   5       15.56       10.91      2.76 o 
   8  -6   5      169.23      173.97      6.41 o 
   9  -6   5        5.92       -0.82      3.33 o 
  10  -6   5       92.13       91.64      5.64 o 
  11  -6   5       46.04       44.51      4.41 o 
  12  -6   5        5.93        5.25      3.57 o 
  13  -6   5      107.01      117.19      5.91 o 
  -8  -5   5        6.72        5.49      5.49 o 
  -7  -5   5      179.32      198.13     11.38 o 
  -6  -5   5        0.81        0.00      3.92 o 
  -5  -5   5      698.79      756.29     15.67 o 
  -4  -5   5        0.47       -1.00      1.47 o 
  -3  -5   5      725.66      736.77     11.30 o 
  -2  -5   5      506.31      479.56     10.13 o 
  -1  -5   5     1986.06     1974.68     34.22 o 
   0  -5   5      329.73      373.42      5.00 o 
   1  -5   5       92.22       79.50      3.11 o 
   2  -5   5     2225.05     2191.77     22.93 o 
   3  -5   5      432.88      378.82      5.28 o 
   4  -5   5     5891.23     6470.80     86.63 o 
   5  -5   5      327.11      326.88      5.70 o 
   6  -5   5      592.13      646.50     10.02 o 
   7  -5   5      391.18      383.86      9.11 o 
   8  -5   5      288.07      274.16      7.88 o 
   9  -5   5        1.37       -4.10      2.73 o 
  10  -5   5      117.55      117.16     10.20 o 
  11  -5   5      388.32      408.95     11.49 o 
  12  -5   5       64.52       54.73      6.08 o 
  -9  -4   5       83.08       72.97      7.85 o 
  -8  -4   5        1.76        0.78      4.71 o 
  -7  -4   5       25.90       28.64      5.49 o 
  -6  -4   5        2.45       -4.71      3.92 o 
  -5  -4   5      665.94      678.27     11.59 o 
  -4  -4   5      202.90      223.77      4.61 o 
  -3  -4   5       22.36       16.85      1.25 o 
  -2  -4   5       52.78       20.38      2.75 o 
  -1  -4   5     6618.10     7056.02    117.20 o 
   0  -4   5     2237.22     2392.08     27.95 o 
   1  -4   5        0.08       -0.39      0.83 o 
   2  -4   5     2065.36     2161.31     22.76 o 
   3  -4   5      149.72      135.09      2.11 o 
   4  -4   5      735.06      855.08     15.09 o 
   5  -4   5      310.91      370.90     12.17 o 
   6  -4   5      129.59      149.09      7.45 o 
   7  -4   5      405.17      390.13     13.74 o 
   8  -4   5      948.77      922.89     26.31 o 
   9  -4   5      205.49      191.08     10.59 o 
  10  -4   5       14.69       13.73      5.10 o 
  11  -4   5       12.67       22.75      5.88 o 
  12  -4   5       73.62       89.58      4.75 o 
 -10  -3   5       52.58       62.92      4.90 o 
  -9  -3   5        6.01        8.63      4.71 o 
  -8  -3   5       37.08       47.86      6.28 o 
  -7  -3   5      383.64      380.26     14.13 o 
  -6  -3   5      860.49      858.83     16.91 o 
  -5  -3   5       12.50       21.45      2.25 o 
  -4  -3   5        8.76        8.34      2.56 o 
  -3  -3   5       14.23        8.33      1.77 o 
  -2  -3   5       10.14       16.48      2.75 o 
  -1  -3   5       18.74       12.21      1.39 o 
   0  -3   5     2356.02     2376.96     39.32 o 
   1  -3   5     5296.17     5279.86     54.57 o 
   2  -3   5     4745.03     5332.74     61.84 o 
   3  -3   5      488.52      535.16      6.84 o 
   4  -3   5      471.00      499.06     14.14 o 
   5  -3   5       18.94       21.97      3.14 o 
   6  -3   5     2015.01     2081.80     51.54 o 
   7  -3   5       44.20       40.80      4.71 o 
   8  -3   5       43.31       32.17      5.10 o 
   9  -3   5        0.03        0.00      3.92 o 
  10  -3   5      135.04      152.22      9.42 o 
  11  -3   5      369.96      389.93     10.78 o 
  12  -3   5       12.59       25.89      5.49 o 
 -10  -2   5       21.43       30.90      3.85 o 
  -9  -2   5        0.41        8.63      3.05 o 
  -8  -2   5      386.49      385.75     14.13 o 
  -7  -2   5       99.99       93.76      7.06 o 
  -6  -2   5      319.16      322.92      7.90 o 
  -5  -2   5       43.09       51.78      3.29 o 
  -4  -2   5      114.36      160.97     11.57 o 
  -3  -2   5      435.55      408.30     11.78 o 
  -2  -2   5      172.81      165.61      5.89 o 
  -1  -2   5     1466.22     1469.25     24.34 o 
   0  -2   5     1257.38     1144.48     13.53 o 
   1  -2   5     1146.60     1119.08     15.38 o 
   2  -2   5      459.14      525.95      7.69 o 
   3  -2   5        5.63        2.55      2.35 o 
   4  -2   5      255.51      255.11      8.63 o 
   5  -2   5     2504.43     2317.23     55.94 o 
   6  -2   5      282.99      259.01      9.81 o 
   7  -2   5      151.30      164.00      8.24 o 
   8  -2   5       63.52       66.69      6.28 o 
   9  -2   5      282.41      293.90     12.56 o 
  10  -2   5        1.44       -0.04      4.32 o 
  11  -2   5       14.57       14.51      4.71 o 
  12  -2   5       24.62       28.64      6.28 o 
 -11  -1   5       63.33       62.25      5.49 o 
 -10  -1   5        2.24        6.45      3.01 o 
  -9  -1   5        8.13       13.69      7.45 o 
  -8  -1   5       70.97       62.51      4.02 o 
  -7  -1   5      377.89      356.41      7.07 o 
  -6  -1   5       58.84       58.59      3.73 o 
  -5  -1   5        6.89        4.71      1.66 o 
  -4  -1   5      550.01      523.21      7.93 o 
  -3  -1   5      457.51      441.43     18.46 o 
  -2  -1   5     5017.49     5180.93     69.22 o 
  -1  -1   5     1478.14     1318.67     17.97 o 
   0  -1   5     4809.35     5459.82     88.96 o 
   1  -1   5     2699.11     2849.11     77.83 o 
   2  -1   5      220.66      247.60      8.64 o 
   3  -1   5      163.87      177.13      4.38 o 
   4  -1   5       74.52       74.10      2.12 o 
   5  -1   5       34.51       42.34      4.90 o 
   6  -1   5      740.41      794.40     21.99 o 
   7  -1   5        2.67       -0.39      2.75 o 
   8  -1   5      122.95      119.66      7.85 o 
   9  -1   5        0.05       -3.92      2.75 o 
  10  -1   5       16.19       15.69      4.71 o 
  11  -1   5        0.03       -3.53      4.71 o 
 -11   0   5       26.31       21.51      3.74 o 
 -10   0   5        0.36        2.16      2.77 o 
  -9   0   5       49.05       41.72      3.46 o 
  -8   0   5        0.26       -3.33      2.22 o 
  -7   0   5     1748.84     1688.60     29.46 o 
  -6   0   5      403.49      402.62      7.02 o 
  -5   0   5     1171.29     1231.72     17.54 o 
  -4   0   5      855.56      939.35     13.38 o 
  -3   0   5       20.99       35.60      1.36 o 
  -2   0   5       94.06       74.21      1.81 o 
  -1   0   5     4181.42     4107.81     66.47 o 
   0   0   5      189.56      187.45      3.89 o 
   1   0   5     4645.99     4887.08    103.80 o 
   2   0   5       78.65       98.49      3.05 o 
   3   0   5      471.60      500.39      7.69 o 
   4   0   5      990.87     1060.13     15.42 o 
   5   0   5      415.40      487.84     11.58 o 
   6   0   5      120.31      107.09      3.56 o 
   7   0   5        0.06        3.68      1.66 o 
   8   0   5       23.55       14.33      4.71 o 
   9   0   5        1.14       -2.35      3.92 o 
  10   0   5       23.52       27.46      5.49 o 
  11   0   5        0.04       -4.71      4.71 o 
 -12   1   5       10.55       15.91      4.01 o 
 -11   1   5      166.81      178.75      7.07 o 
 -10   1   5       30.35       25.87      3.18 o 
  -9   1   5      263.00      260.26      7.35 o 
  -8   1   5     1090.55     1061.84     19.72 o 
  -7   1   5        0.08       -2.63      1.79 o 
  -6   1   5     1578.56     1695.87     23.98 o 
  -5   1   5     3287.49     3575.78     48.36 o 
  -4   1   5      660.31      676.50      8.59 o 
  -3   1   5        6.66        5.39      0.44 o 
  -2   1   5     1670.60     1805.64     29.97 o 
  -1   1   5      298.21      361.86      6.94 o 
   0   1   5     8859.93     9118.47    148.34 o 
   1   1   5     5530.90     5832.56     94.66 o 
   2   1   5      103.50      107.89      5.74 o 
   3   1   5        6.78        8.37      1.33 o 
   4   1   5      173.99      150.91      6.25 o 
   5   1   5        0.05       -2.35      2.16 o 
   6   1   5       16.67       13.93      1.66 o 
   7   1   5      166.12      163.46      4.33 o 
   8   1   5      217.39      205.84      6.22 o 
   9   1   5       42.36       39.23      5.88 o 
  10   1   5        1.97        4.71      5.10 o 
 -12   2   5      106.50      112.99      9.02 o 
 -11   2   5        0.08        0.66      2.62 o 
 -10   2   5      156.12      148.82      5.68 o 
  -9   2   5      192.15      205.26      6.36 o 
  -8   2   5      530.33      557.46     11.50 o 
  -7   2   5      257.11      229.00      5.64 o 
  -6   2   5      158.84      198.22      4.80 o 
  -5   2   5      691.47      729.12     10.87 o 
  -4   2   5      507.20      500.92      7.59 o 
  -3   2   5      596.75      600.93      7.54 o 
  -2   2   5     1204.35     1306.57     21.99 o 
  -1   2   5    10646.04    11571.72    187.78 o 
   0   2   5       73.13       74.31      4.51 o 
   1   2   5      359.24      348.31      7.08 o 
   2   2   5       95.63       86.86      3.36 o 
   3   2   5     6809.64     7461.94     99.84 o 
   4   2   5      231.70      226.36      8.46 o 
   5   2   5      159.92      157.41      5.35 o 
   6   2   5       58.39       49.65      4.57 o 
   7   2   5       15.49       18.19      2.82 o 
   8   2   5       51.70       55.16      3.96 o 
   9   2   5       22.24       10.59      5.10 o 
  10   2   5        0.16        0.39      5.10 o 
 -12   3   5       15.10       16.48      5.49 o 
 -11   3   5       44.38       45.77      9.22 o 
 -10   3   5      149.54      147.11      5.53 o 
  -9   3   5      369.73      374.46      8.83 o 
  -8   3   5      462.99      434.65      9.42 o 
  -7   3   5      553.71      591.62      9.48 o 
  -6   3   5      120.61      179.60      3.75 o 
  -5   3   5      215.33      168.35      6.67 o 
  -4   3   5       10.09       32.17      3.14 o 
  -3   3   5      279.13      228.22      4.31 o 
  -2   3   5        0.32        4.16      0.86 o 
  -1   3   5     1011.62     1053.89     14.91 o 
   0   3   5       28.56       34.28      1.81 o 
   1   3   5      395.35      385.45      5.50 o 
   2   3   5      267.00      263.97      8.38 o 
   3   3   5      435.68      462.33      7.65 o 
   4   3   5        3.02        6.49      1.55 o 
   5   3   5       34.13       35.78      3.77 o 
   6   3   5        0.73       -0.67      2.25 o 
   7   3   5       70.33       66.29      8.83 o 
   8   3   5       95.68      101.77      5.56 o 
   9   3   5       23.86       24.71      6.28 o 
 -13   4   5       28.84       26.68      6.67 o 
 -12   4   5        3.05        5.49      5.10 o 
 -11   4   5       63.54       56.49      6.28 o 
 -10   4   5       97.51      102.71      9.22 o 
  -9   4   5      489.90      493.46      8.76 o 
  -8   4   5        0.04       -1.41      1.25 o 
  -7   4   5        6.92        6.26      1.66 o 
  -6   4   5      522.00      510.67     10.80 o 
  -5   4   5       21.86       15.20      2.55 o 
  -4   4   5     1160.21     1137.28     28.30 o 
  -3   4   5      469.24      474.91      8.46 o 
  -2   4   5       11.83       14.81      1.14 o 
  -1   4   5     3515.79     3559.57     57.18 o 
   0   4   5     1837.15     1854.82     22.33 o 
   1   4   5      796.21      723.99      9.57 o 
   2   4   5      176.49      188.31      3.66 o 
   3   4   5       69.87       70.36      2.59 o 
   4   4   5       78.32       80.92      5.52 o 
   5   4   5       14.29       12.95      2.90 o 
   6   4   5        3.32        2.45      2.73 o 
   7   4   5        3.93        6.10      3.01 o 
   8   4   5        8.77       11.35      3.48 o 
 -13   5   5        7.63       12.16      5.88 o 
 -12   5   5       22.23       19.61      5.49 o 
 -11   5   5      344.62      344.53     14.13 o 
 -10   5   5      102.21       78.88      8.83 o 
  -9   5   5      105.50       99.54      3.49 o 
  -8   5   5        7.92       10.28      2.50 o 
  -7   5   5      130.21      141.53      5.13 o 
  -6   5   5     1766.18     1828.48     31.98 o 
  -5   5   5      655.89      673.91     20.62 o 
  -4   5   5      633.80      615.73     16.89 o 
  -3   5   5       66.60       69.64      5.69 o 
  -2   5   5     2783.98     2716.31     37.01 o 
  -1   5   5     1113.22     1057.65     15.35 o 
   0   5   5      302.26      250.20      4.25 o 
   1   5   5        2.76        0.08      0.99 o 
   2   5   5      244.34      245.41      4.46 o 
   3   5   5      943.90      937.87     14.80 o 
   4   5   5       69.76       66.67      4.29 o 
   5   5   5        3.98        6.48      2.90 o 
   6   5   5        1.47        0.45      2.82 o 
   7   5   5        2.80        3.33      3.18 o 
 -13   6   5       17.93       32.95      6.28 o 
 -12   6   5        1.64        1.57      4.71 o 
 -11   6   5       26.99       26.66      6.08 o 
 -10   6   5       15.71       16.30      3.18 o 
  -9   6   5      505.00      510.83     12.20 o 
  -8   6   5     1605.26     1576.50     28.90 o 
  -7   6   5       15.25        8.24      2.50 o 
  -6   6   5       47.35       37.77      3.01 o 
  -5   6   5      651.07      581.10     16.49 o 
  -4   6   5      837.10      860.74     15.40 o 
  -3   6   5      415.19      387.42      8.03 o 
  -2   6   5      134.80      141.58      4.29 o 
  -1   6   5      140.45      143.94      3.40 o 
   0   6   5       86.18      103.56      2.83 o 
   1   6   5        0.21       -1.49      1.25 o 
   2   6   5      151.07      147.71      4.60 o 
   3   6   5       65.51       62.32      8.04 o 
   4   6   5       63.35       63.51      4.57 o 
   5   6   5        0.91        8.11      3.29 o 
   6   6   5        1.37        0.27      3.39 o 
   7   6   5        8.36       -0.03      3.46 o 
 -13   7   5       57.32       69.83      7.85 o 
 -12   7   5        0.60        1.96      5.10 o 
 -11   7   5       82.31       90.01      5.68 o 
 -10   7   5        3.23        0.13      2.90 o 
  -9   7   5       33.17       30.90      3.68 o 
  -8   7   5        4.20        1.61      3.33 o 
  -7   7   5      363.50      394.66      9.98 o 
  -6   7   5       56.60       42.10      3.29 o 
  -5   7   5      401.39      400.72     12.95 o 
  -4   7   5       39.93       30.07      2.17 o 
  -3   7   5        4.72        6.28      1.66 o 
  -2   7   5       44.76       41.92      2.30 o 
  -1   7   5       73.45       64.83      2.81 o 
   0   7   5        7.66       11.72      3.13 o 
   1   7   5      111.02      116.87      5.68 o 
   2   7   5        2.61       10.00      3.05 o 
   3   7   5       10.06        6.28      5.10 o 
   4   7   5        8.29        4.54      3.18 o 
   5   7   5       26.20       23.93      3.96 o 
   6   7   5        2.97        7.69      3.74 o 
 -13   8   5        0.01       -1.96      5.49 o 
 -12   8   5        5.17        3.14      4.71 o 
 -11   8   5        0.07       -0.60      2.90 o 
 -10   8   5        1.14       -0.39      3.53 o 
  -9   8   5       51.40       48.09      4.24 o 
  -8   8   5        6.79       -1.57      5.30 o 
  -7   8   5        1.80        2.29      2.62 o 
  -6   8   5     1113.92     1148.09     30.24 o 
  -5   8   5      605.53      605.71     17.66 o 
  -4   8   5       34.81       33.44      2.45 o 
  -3   8   5       18.36       21.43      1.93 o 
  -2   8   5      222.17      221.73      5.82 o 
  -1   8   5       15.94       17.84      1.90 o 
   0   8   5       31.89       35.91      3.61 o 
   1   8   5       12.13        5.69      3.33 o 
   2   8   5      130.70      104.96      5.68 o 
   3   8   5       48.25       36.88      4.29 o 
   4   8   5       58.12       74.61      9.22 o 
 -12   9   5       13.02        6.67      5.10 o 
 -11   9   5      141.33      167.48      7.59 o 
 -10   9   5        0.07       -1.50      3.01 o 
  -9   9   5       13.49        5.88      3.14 o 
  -8   9   5       30.81       31.60      3.74 o 
  -7   9   5        5.68        1.18      3.53 o 
  -6   9   5      125.55      142.02      7.85 o 
  -5   9   5      165.32      160.80     13.73 o 
  -4   9   5      277.00      271.76      5.72 o 
  -3   9   5       35.98       26.26      2.10 o 
  -2   9   5        0.13       -3.52      2.35 o 
  -1   9   5        8.48        5.10      2.77 o 
   0   9   5       18.68       17.72      3.33 o 
   1   9   5       76.31       66.01      4.85 o 
   2   9   5       14.13       12.64      3.57 o 
   3   9   5       67.79       75.56      5.69 o 
 -12  10   5        1.36       11.77      5.10 o 
 -11  10   5       18.89       22.36      5.88 o 
 -10  10   5       27.49       27.46      5.49 o 
  -9  10   5       63.61       53.75      5.88 o 
  -8  10   5      159.50      178.12      9.42 o 
  -7  10   5      219.68      196.97      9.42 o 
  -6  10   5        4.38        3.62      2.35 o 
  -5  10   5       57.08       52.48      5.30 o 
  -4  10   5       66.11       60.56      4.02 o 
  -3  10   5        1.45        0.39      2.45 o 
  -2  10   5       37.17       38.00      3.68 o 
  -1  10   5       24.52       16.24      3.46 o 
   0  10   5        4.14        2.61      3.18 o 
   1  10   5        9.34        5.16      3.57 o 
   2  10   5       11.83        8.67      3.85 o 
 -11  11   5        3.12        0.39      4.71 o 
 -10  11   5       30.95       33.74      5.88 o 
  -9  11   5      266.77      288.39     12.16 o 
  -8  11   5      172.98      177.97      6.52 o 
  -7  11   5      133.17      135.35      5.83 o 
  -6  11   5       65.78       69.44      7.06 o 
  -5  11   5        3.49        0.39      4.32 o 
  -4  11   5       63.59       55.54      5.88 o 
  -3  11   5       14.13        6.17      3.14 o 
  -2  11   5        4.63       -2.04      2.90 o 
  -1  11   5        1.00        3.30      3.46 o 
   0  11   5        0.90       -1.73      3.46 o 
 -10  12   5       14.54       23.93      5.49 o 
  -9  12   5       73.09      108.67      8.63 o 
  -8  12   5       79.05       90.23      7.85 o 
  -7  12   5       29.00       36.87      6.28 o 
  -6  12   5        3.67       -0.78      4.71 o 
  -5  12   5       60.25       58.84      6.67 o 
  -4  12   5       14.90       16.27      3.29 o 
  -3  12   5        0.01       -4.35      2.90 o 
  -2  12   5        9.31        9.81      3.46 o 
  -8  13   5      101.13      132.60     10.20 o 
  -7  13   5        0.76       -0.78      4.71 o 
  -6  13   5        0.26        2.75      5.10 o 
  -5  13   5        0.01       -3.92      5.10 o 
   3 -13   6       80.78       87.66      5.96 o 
   4 -13   6       22.99       31.10      5.10 o 
   5 -13   6       47.49       51.75      4.57 o 
   6 -13   6        3.81       -0.55      3.18 o 
   7 -13   6        4.66        6.35      3.39 o 
   8 -13   6        5.04        1.01      3.29 o 
   9 -13   6       12.75        8.24      5.88 o 
   0 -12   6        0.53        0.48      3.57 o 
   1 -12   6        6.03       13.34      5.10 o 
   2 -12   6        1.78        3.44      2.90 o 
   3 -12   6       27.34       26.16      3.61 o 
   4 -12   6       67.94       50.10      8.24 o 
   5 -12   6       65.38       73.15      5.13 o 
   6 -12   6        5.68        7.49      5.30 o 
   7 -12   6       43.77       47.14      4.05 o 
   8 -12   6        6.62        6.82      3.11 o 
   9 -12   6        0.71        1.96      5.49 o 
  10 -12   6       67.62       66.30      8.24 o 
  11 -12   6        2.02       -0.39      5.88 o 
  -1 -11   6       31.50       30.20      4.51 o 
   0 -11   6        4.12        5.88      5.88 o 
   1 -11   6       42.69       42.81      4.90 o 
   2 -11   6        0.90        6.36      8.24 o 
   3 -11   6      101.63      111.63      5.27 o 
   4 -11   6        2.37        3.33      5.69 o 
   5 -11   6        0.01       -1.82      2.62 o 
   6 -11   6        0.32        1.09      2.54 o 
   7 -11   6       34.20       30.34      3.26 o 
   8 -11   6       28.97       20.91      2.97 o 
   9 -11   6       15.43       16.87      3.48 o 
  10 -11   6        1.27       -1.71      3.01 o 
  11 -11   6        3.14        2.12      3.39 o 
  -3 -10   6        6.85        2.99      3.74 o 
  -2 -10   6        0.03       -8.24      5.88 o 
  -1 -10   6       27.97       25.09      3.74 o 
   0 -10   6       26.39       38.16      4.93 o 
   1 -10   6        0.91        3.75      2.54 o 
   2 -10   6      376.58      412.38      9.82 o 
   3 -10   6       46.08       50.08      3.61 o 
   4 -10   6      680.81      690.71     17.66 o 
   5 -10   6       31.85       32.50      3.29 o 
   6 -10   6       27.89       19.54      2.10 o 
   7 -10   6        0.08       -2.44      1.63 o 
   8 -10   6       49.84       60.72      3.86 o 
   9 -10   6        9.04       -0.62      2.82 o 
  10 -10   6        1.60        0.73      2.90 o 
  11 -10   6        0.03        0.55      3.39 o 
  12 -10   6       38.78       38.54      7.45 o 
  -4  -9   6      148.30      141.10      9.02 o 
  -3  -9   6        2.56       -3.63      3.29 o 
  -2  -9   6       50.83       41.93      6.47 o 
  -1  -9   6       26.85       25.80      3.57 o 
   0  -9   6      323.92      313.36      6.47 o 
   1  -9   6      194.91      204.48      5.07 o 
   2  -9   6      223.80      219.39      6.36 o 
   3  -9   6      883.83      856.40     13.29 o 
   4  -9   6      294.81      303.08      7.75 o 
   5  -9   6        6.21        5.01      1.59 o 
   6  -9   6       26.80       23.81      2.01 o 
   7  -9   6      312.03      283.69      7.03 o 
   8  -9   6      187.70      181.27      5.73 o 
   9  -9   6       54.56       42.87      4.05 o 
  10  -9   6       17.81       20.65      3.77 o 
  11  -9   6        4.53        0.80      3.39 o 
  12  -9   6       31.39       35.90      4.62 o 
  -5  -8   6        1.94       -0.75      5.69 o 
  -4  -8   6        5.52        2.96      3.29 o 
  -3  -8   6       14.72       14.31      3.73 o 
  -2  -8   6       41.45       46.51      5.10 o 
  -1  -8   6       18.38       18.42      1.35 o 
   0  -8   6       90.97       83.08      3.91 o 
   1  -8   6      110.94      114.89      2.96 o 
   2  -8   6       18.12       19.86      1.78 o 
   3  -8   6        1.97        4.52      1.50 o 
   4  -8   6       13.87       13.47      1.45 o 
   5  -8   6       89.18      102.19      3.30 o 
   6  -8   6      808.74      803.34     12.58 o 
   7  -8   6      838.26      848.06     13.30 o 
   8  -8   6      316.49      276.38      5.74 o 
   9  -8   6      236.44      204.95      7.15 o 
  10  -8   6       81.37       79.19      6.87 o 
  11  -8   6       84.54       77.80      5.53 o 
  12  -8   6      241.90      254.11      9.42 o 
  -6  -7   6       51.82       69.44      7.85 o 
  -5  -7   6        2.63        5.88      4.51 o 
  -4  -7   6        2.40       -2.48      2.62 o 
  -3  -7   6       22.40       19.83      4.32 o 
  -2  -7   6       94.49       87.60      6.67 o 
  -1  -7   6      215.61      200.89      4.12 o 
   0  -7   6       32.77       32.29      1.50 o 
   1  -7   6      355.37      353.12      5.91 o 
   2  -7   6     1103.95     1084.96     15.64 o 
   3  -7   6      673.94      652.52      8.41 o 
   4  -7   6      332.19      337.04      6.01 o 
   5  -7   6      245.41      254.08      5.00 o 
   6  -7   6      378.07      393.26      7.01 o 
   7  -7   6      655.90      614.57     10.02 o 
   8  -7   6      286.93      289.76      5.69 o 
   9  -7   6      205.15      207.18      7.25 o 
  10  -7   6      293.88      284.03     10.79 o 
  11  -7   6        5.37        9.41      3.57 o 
  12  -7   6      101.34      130.80     10.00 o 
  13  -7   6        1.76        2.27      6.08 o 
  -7  -6   6        0.55       -3.14      4.71 o 
  -6  -6   6       13.51        9.81      5.10 o 
  -5  -6   6      167.22      160.98      6.20 o 
  -4  -6   6      123.59      131.14      8.63 o 
  -3  -6   6      192.32      214.36      7.26 o 
  -2  -6   6     1031.09     1002.61     23.17 o 
  -1  -6   6      144.19      146.44      6.47 o 
   0  -6   6        3.28       -0.13      0.74 o 
   1  -6   6      123.83      121.46      2.75 o 
   2  -6   6      194.88      199.04      4.99 o 
   3  -6   6     1369.03     1492.05     20.87 o 
   4  -6   6      332.37      382.58      6.46 o 
   5  -6   6       40.17       31.39      1.83 o 
   6  -6   6      533.15      559.89      9.03 o 
   7  -6   6     1313.45     1326.80     19.29 o 
   8  -6   6     1103.11     1064.89     20.66 o 
   9  -6   6       59.39       46.09      4.13 o 
  10  -6   6        0.48       -3.03      3.33 o 
  11  -6   6       41.68       52.57      4.80 o 
  12  -6   6      111.88      117.16      7.06 o 
  -8  -5   6        0.84       -3.92      4.71 o 
  -7  -5   6       55.19       51.78      6.28 o 
  -6  -5   6       61.20       42.37      5.49 o 
  -5  -5   6      544.43      572.90     15.70 o 
  -4  -5   6       64.15       65.50      7.49 o 
  -3  -5   6        4.92        3.45      2.07 o 
  -2  -5   6       52.22       38.20      2.94 o 
  -1  -5   6     2258.76     2447.69     42.03 o 
   0  -5   6      277.55      286.23      4.03 o 
   1  -5   6       30.64       31.90      1.96 o 
   2  -5   6      299.90      343.00      4.68 o 
   3  -5   6     1770.56     1936.33     26.66 o 
   4  -5   6       21.78       21.57      1.45 o 
   5  -5   6      240.14      302.65      5.31 o 
   6  -5   6      103.58       89.65      3.96 o 
   7  -5   6      192.77      193.44      9.42 o 
   8  -5   6      338.89      332.78     13.34 o 
   9  -5   6      172.55      180.87     10.59 o 
  10  -5   6      425.38      435.89     11.34 o 
  11  -5   6      226.71      225.58      8.27 o 
  12  -5   6       34.56       47.87      4.97 o 
  -9  -4   6        0.43       -0.68      2.90 o 
  -8  -4   6       10.77       11.77      4.71 o 
  -7  -4   6      223.03      227.57     11.38 o 
  -6  -4   6        0.07       -2.35      3.92 o 
  -5  -4   6      660.45      667.00     13.25 o 
  -4  -4   6       21.65       22.54      1.66 o 
  -3  -4   6     1035.24     1080.64     21.02 o 
  -2  -4   6      368.40      404.61      8.46 o 
  -1  -4   6      148.73      159.04      6.87 o 
   0  -4   6        2.98        3.95      0.78 o 
   1  -4   6        6.73        4.32      0.94 o 
   2  -4   6     1179.24     1277.28     13.71 o 
   3  -4   6     1386.92     1583.80     22.20 o 
   4  -4   6      154.96      174.67      3.98 o 
   5  -4   6      508.52      535.12     16.10 o 
   6  -4   6      437.55      467.89     14.92 o 
   7  -4   6      338.13      346.53     12.95 o 
   8  -4   6     1470.83     1470.02     39.29 o 
   9  -4   6      131.65      133.39      9.42 o 
  10  -4   6        7.87        0.00      4.71 o 
  11  -4   6       27.29       21.58      5.88 o 
  12  -4   6        0.55        5.31      3.57 o 
 -10  -3   6      116.42      129.65      6.79 o 
  -9  -3   6        5.66        4.39      3.01 o 
  -8  -3   6       19.46       20.40      5.10 o 
  -7  -3   6       58.16       51.00      5.49 o 
  -6  -3   6      939.90      982.50     27.49 o 
  -5  -3   6       36.22       42.12      4.71 o 
  -4  -3   6       25.86       18.09      2.55 o 
  -3  -3   6      582.29      603.30     11.80 o 
  -2  -3   6     1316.26     1427.65     25.02 o 
  -1  -3   6     1272.41     1393.44     19.27 o 
   0  -3   6      654.44      626.94     10.95 o 
   1  -3   6     2388.10     2372.84     27.86 o 
   2  -3   6      105.07      120.79      3.69 o 
   3  -3   6      143.57      185.18      3.46 o 
   4  -3   6       59.15       67.87      4.71 o 
   5  -3   6      375.77      426.28     13.35 o 
   6  -3   6       50.73       81.99      6.28 o 
   7  -3   6      622.93      678.00     20.41 o 
   8  -3   6       37.73       37.27      5.10 o 
   9  -3   6       21.49       15.69      4.71 o 
  10  -3   6       42.35       34.13      5.88 o 
  11  -3   6        2.02        5.28      3.29 o 
  12  -3   6      264.81      290.74     13.34 o 
 -10  -2   6        3.46        0.14      3.18 o 
  -9  -2   6      343.42      385.73      9.94 o 
  -8  -2   6      429.00      442.67     10.50 o 
  -7  -2   6       15.61       13.57      6.47 o 
  -6  -2   6      697.83      709.36     15.12 o 
  -5  -2   6       67.41       51.39      3.11 o 
  -4  -2   6        7.28       25.86      2.55 o 
  -3  -2   6       13.79        7.18      1.57 o 
  -2  -2   6      958.27     1039.54     21.62 o 
  -1  -2   6     1353.60     1488.66     34.24 o 
   0  -2   6    11722.43    11327.57    151.61 o 
   1  -2   6      752.51      899.88     12.56 o 
   2  -2   6     3843.26     3436.40     52.31 o 
   3  -2   6      290.45      338.91      5.43 o 
   4  -2   6       89.75      100.44      5.49 o 
   5  -2   6      142.19      121.63      6.28 o 
   6  -2   6       19.11       16.48      3.53 o 
   7  -2   6       18.95       11.77      3.92 o 
   8  -2   6      294.69      319.42     12.95 o 
   9  -2   6       14.85        6.28      3.92 o 
  10  -2   6       13.97       17.65      5.10 o 
  11  -2   6      116.30      136.92      9.42 o 
  12  -2   6        1.08       -0.39      5.10 o 
 -11  -1   6        0.04        1.27      3.46 o 
 -10  -1   6       82.33      105.34      5.64 o 
  -9  -1   6       86.55       99.11      5.25 o 
  -8  -1   6        0.35       -3.52      2.35 o 
  -7  -1   6      391.20      339.56      6.93 o 
  -6  -1   6      308.22      335.16      6.18 o 
  -5  -1   6      358.15      347.80      7.39 o 
  -4  -1   6        5.78        0.78      0.92 o 
  -3  -1   6      746.64      612.50     10.97 o 
  -2  -1   6        4.80        3.58      0.68 o 
  -1  -1   6     3142.91     2897.21     38.70 o 
   0  -1   6     5898.94     6262.97    177.48 o 
   1  -1   6     7138.70     7225.54    116.79 o 
   2  -1   6     2265.02     2439.65     40.46 o 
   3  -1   6      762.47      804.64     32.02 o 
   4  -1   6      384.73      408.97      7.92 o 
   5  -1   6      657.48      679.34     12.52 o 
   6  -1   6      498.43      511.44      9.99 o 
   7  -1   6        5.37       10.20      3.53 o 
   8  -1   6       65.52       59.63      5.88 o 
   9  -1   6       25.27       13.26      5.88 o 
  10  -1   6       68.94       61.20      6.28 o 
  11  -1   6        0.97       -0.39      4.32 o 
 -11   0   6        4.90        2.78      3.18 o 
 -10   0   6      327.55      364.06      9.70 o 
  -9   0   6      111.51      105.28      5.13 o 
  -8   0   6       41.18       18.99      2.90 o 
  -7   0   6      633.76      598.54     12.07 o 
  -6   0   6       53.90       37.56      2.11 o 
  -5   0   6      341.50      339.20      6.18 o 
  -4   0   6      395.21      377.33      5.97 o 
  -3   0   6     1417.27     1381.39     16.43 o 
  -2   0   6     5124.30     5281.78     70.11 o 
  -1   0   6     1066.00     1233.20     20.60 o 
   0   0   6    16287.85    16935.19    276.51 o 
   1   0   6    15860.80    15918.05    259.60 o 
   2   0   6       11.48       25.27      6.28 o 
   3   0   6       82.46       72.14      2.28 o 
   4   0   6      883.23      921.74     16.64 o 
   5   0   6     1354.18     1431.31     25.00 o 
   6   0   6       11.85       11.00      3.33 o 
   7   0   6      161.79      162.24      5.30 o 
   8   0   6      218.36      211.63      7.07 o 
   9   0   6      118.22      109.46      7.85 o 
  10   0   6        5.75        5.10      4.71 o 
  11   0   6        0.57        0.00      5.10 o 
 -12   1   6      102.24      109.71      6.38 o 
 -11   1   6       81.99       84.61      5.68 o 
 -10   1   6       32.77       42.12      3.57 o 
  -9   1   6       31.54       28.07      2.90 o 
  -8   1   6      703.63      719.80     14.29 o 
  -7   1   6       19.72       13.73      2.07 o 
  -6   1   6      714.63      736.22     13.74 o 
  -5   1   6      972.18     1054.02     13.16 o 
  -4   1   6      226.88      257.67      3.90 o 
  -3   1   6      646.22      794.86     11.26 o 
  -2   1   6      769.91      783.80     16.12 o 
  -1   1   6      717.53      769.52     13.34 o 
   0   1   6     6909.97     7117.62    115.14 o 
   1   1   6     1149.25     1281.85     21.98 o 
   2   1   6      165.10      153.66      4.16 o 
   3   1   6     1083.16     1121.78     16.26 o 
   4   1   6     2165.19     2122.75     36.18 o 
   5   1   6       13.15        9.56      2.94 o 
   6   1   6      114.08      121.25      4.24 o 
   7   1   6       52.47       54.31      2.93 o 
   8   1   6       42.48       48.54      3.68 o 
   9   1   6       30.14       32.56      5.88 o 
  10   1   6        4.09        2.75      5.10 o 
 -12   2   6       67.22       76.50      7.85 o 
 -11   2   6       85.33       73.96      4.99 o 
 -10   2   6       39.89       36.44      3.39 o 
  -9   2   6        5.23       -3.21      4.12 o 
  -8   2   6       15.82       13.52      2.17 o 
  -7   2   6      553.91      572.48     11.22 o 
  -6   2   6      139.00      123.42      3.68 o 
  -5   2   6     1748.08     1721.17     29.06 o 
  -4   2   6     1223.63     1273.32     21.05 o 
  -3   2   6      601.49      642.29      8.13 o 
  -2   2   6     1862.64     1986.18     33.16 o 
  -1   2   6     3515.46     3820.91     74.81 o 
   0   2   6     2045.16     1979.93     38.44 o 
   1   2   6     1106.76     1134.28     19.74 o 
   2   2   6     2039.83     2015.42     27.96 o 
   3   2   6     3735.57     3852.65     52.39 o 
   4   2   6     1473.71     1462.44     25.71 o 
   5   2   6        3.90        1.21      1.55 o 
   6   2   6        0.17       -2.45      1.70 o 
   7   2   6      179.98      173.95      6.03 o 
   8   2   6       25.64       30.88      3.19 o 
   9   2   6        0.09       -0.78      4.71 o 
 -12   3   6        0.11       -0.78      4.71 o 
 -11   3   6       47.74       48.51      4.12 o 
 -10   3   6       31.22       37.68      3.19 o 
  -9   3   6       60.07       50.85      3.74 o 
  -8   3   6       44.73       37.07      2.54 o 
  -7   3   6      242.32      231.76      5.56 o 
  -6   3   6       83.61       84.39      2.67 o 
  -5   3   6     1135.43     1219.97     30.66 o 
  -4   3   6     1215.22     1376.15     33.81 o 
  -3   3   6      151.83      149.90      5.89 o 
  -2   3   6      826.85      900.09     21.61 o 
  -1   3   6      205.77      227.66      5.27 o 
   0   3   6      397.81      402.55     11.97 o 
   1   3   6       10.42        8.42      1.44 o 
   2   3   6       19.23       15.65      3.23 o 
   3   3   6     1079.48     1133.12     14.53 o 
   4   3   6       36.69       34.29      2.11 o 
   5   3   6        1.03       -1.66      1.87 o 
   6   3   6      153.40      137.45      5.64 o 
   7   3   6      274.61      266.75      7.71 o 
   8   3   6       31.44       31.31      3.68 o 
   9   3   6        3.05        1.96      3.19 o 
 -13   4   6        4.75       -4.32      5.10 o 
 -12   4   6       45.22       37.66      6.28 o 
 -11   4   6      136.42      135.35      8.63 o 
 -10   4   6        1.48       -1.03      2.02 o 
  -9   4   6       12.45       13.40      2.02 o 
  -8   4   6        7.06        6.81      1.40 o 
  -7   4   6       76.18       82.39      5.49 o 
  -6   4   6       90.35       81.21      5.10 o 
  -5   4   6      135.04      136.54      6.28 o 
  -4   4   6       26.19       24.32      3.14 o 
  -3   4   6      349.53      301.26      6.03 o 
  -2   4   6      286.35      265.83      6.04 o 
  -1   4   6      445.82      514.26      8.08 o 
   0   4   6        6.07        6.10      1.27 o 
   1   4   6        1.68        1.30      1.36 o 
   2   4   6       19.45       24.98      1.70 o 
   3   4   6      146.74      125.23      5.29 o 
   4   4   6      261.95      270.23      7.09 o 
   5   4   6       14.34       15.66      2.90 o 
   6   4   6        3.64        5.77      2.73 o 
   7   4   6       63.09       55.61      4.24 o 
   8   4   6        3.69        5.20      3.19 o 
 -13   5   6        2.11        5.10      5.49 o 
 -12   5   6      221.02      249.14     12.56 o 
 -11   5   6      226.50      223.64     10.99 o 
 -10   5   6        3.18        1.96      3.92 o 
  -9   5   6       14.95       10.20      3.92 o 
  -8   5   6        1.94       -1.18      2.75 o 
  -7   5   6        0.48       -1.18      2.75 o 
  -6   5   6     1348.60     1434.10     36.16 o 
  -5   5   6      330.67      354.79     11.38 o 
  -4   5   6      353.55      331.13      6.51 o 
  -3   5   6      229.57      240.90      7.26 o 
  -2   5   6     6808.42     7088.39    115.95 o 
  -1   5   6       97.99       73.04      2.64 o 
   0   5   6      294.98      360.59      5.58 o 
   1   5   6        4.89        6.31      1.19 o 
   2   5   6        0.61       -0.04      1.55 o 
   3   5   6      153.88      170.35      8.21 o 
   4   5   6        4.36        4.18      2.73 o 
   5   5   6       49.96       36.79      5.10 o 
   6   5   6       19.66       15.51      3.39 o 
   7   5   6       22.37       17.35      3.57 o 
 -13   6   6       20.61       24.71      6.28 o 
 -12   6   6        4.66        3.14      5.10 o 
 -11   6   6        0.16       -4.71      3.92 o 
 -10   6   6       29.69       19.22      4.71 o 
  -9   6   6      616.62      604.50     19.23 o 
  -8   6   6     1797.78     1841.18     46.38 o 
  -7   6   6       20.98       25.89      3.92 o 
  -6   6   6      813.92      817.98     22.38 o 
  -5   6   6      146.40      136.93      7.06 o 
  -4   6   6      131.22      117.28      3.48 o 
  -3   6   6      282.27      292.57      7.65 o 
  -2   6   6        8.66        7.06      2.75 o 
  -1   6   6       24.66       16.33      1.73 o 
   0   6   6       19.45       20.96      2.07 o 
   1   6   6      137.32      140.37      4.04 o 
   2   6   6      117.01      101.20      3.70 o 
   3   6   6        2.73        1.84      5.10 o 
   4   6   6        3.94        9.62      3.11 o 
   5   6   6        9.88       12.07      3.39 o 
   6   6   6       25.21       17.73      3.96 o 
 -13   7   6       21.87       20.40      5.88 o 
 -12   7   6      175.71      195.78     10.99 o 
 -11   7   6       64.62       65.51      7.06 o 
 -10   7   6       18.27       12.95      4.32 o 
  -9   7   6       27.19       16.87      4.32 o 
  -8   7   6      158.97      134.57      7.85 o 
  -7   7   6     2266.25     2292.57     56.64 o 
  -6   7   6       29.12       28.64      3.92 o 
  -5   7   6       52.98       49.82      5.10 o 
  -4   7   6       81.77       82.60      8.04 o 
  -3   7   6       51.87       51.97      3.18 o 
  -2   7   6       98.73      109.83      3.44 o 
  -1   7   6      179.78      165.13      4.33 o 
   0   7   6      199.91      193.82      4.68 o 
   1   7   6       85.40       99.78      5.25 o 
   2   7   6       55.08       48.19      4.02 o 
   3   7   6       25.42       23.69      3.46 o 
   4   7   6        1.15        3.89      3.18 o 
   5   7   6        0.09       -0.39      4.90 o 
 -13   8   6      203.26      237.37     12.95 o 
 -12   8   6      136.38      163.99     10.59 o 
 -11   8   6       17.00       15.69      5.10 o 
 -10   8   6        0.98        6.28      4.32 o 
  -9   8   6      393.25      358.68     13.74 o 
  -8   8   6        1.57       -4.71      3.53 o 
  -7   8   6        0.07       -5.30      3.53 o 
  -6   8   6     1167.29     1122.60     29.85 o 
  -5   8   6      406.86      416.79     13.34 o 
  -4   8   6      370.45      351.46      7.88 o 
  -3   8   6      428.01      415.14      7.46 o 
  -2   8   6       10.58       15.36      1.83 o 
  -1   8   6        1.49       -2.46      1.92 o 
   0   8   6        9.08        8.37      2.90 o 
   1   8   6       69.88       75.14      6.67 o 
   2   8   6        1.91        0.89      3.01 o 
   3   8   6        0.38       -0.98      3.33 o 
   4   8   6      177.91      192.93      7.90 o 
 -12   9   6        8.18        5.88      5.49 o 
 -11   9   6        1.02        4.32      4.71 o 
 -10   9   6       29.85       23.93      5.10 o 
  -9   9   6       64.14       58.45      6.28 o 
  -8   9   6        2.72       -1.18      3.92 o 
  -7   9   6       40.74       25.89      5.10 o 
  -6   9   6      168.12      171.46      8.63 o 
  -5   9   6       67.43       63.16      6.67 o 
  -4   9   6       64.71       76.56      3.38 o 
  -3   9   6       14.99       18.18      2.16 o 
  -2   9   6        5.46       10.40      3.73 o 
  -1   9   6       36.01       30.42      3.46 o 
   0   9   6       94.70       99.80      5.68 o 
   1   9   6        4.65        4.94      3.46 o 
   2   9   6        2.00        1.18      4.32 o 
   3   9   6       10.79        9.91      3.74 o 
 -12  10   6       34.14       34.91      6.67 o 
 -11  10   6        0.33       -1.96      4.71 o 
 -10  10   6      149.49      166.74      9.81 o 
  -9  10   6       12.08       13.73      4.32 o 
  -8  10   6       12.72       13.34      4.71 o 
  -7  10   6       24.94       20.40      4.71 o 
  -6  10   6       67.05       65.29     11.97 o 
  -5  10   6        0.06        1.85      1.83 o 
  -4  10   6       75.92       87.56      7.26 o 
  -3  10   6        3.96        5.30      2.73 o 
  -2  10   6        9.32        7.81      3.01 o 
  -1  10   6       55.59       41.20      4.13 o 
   0  10   6       17.44       17.77      3.88 o 
   1  10   6        0.10       -4.12      3.33 o 
   2  10   6       24.72       18.41      4.29 o 
 -11  11   6       29.69       29.03      5.88 o 
 -10  11   6        4.79       11.38      4.71 o 
  -9  11   6        0.31       -3.14      4.32 o 
  -8  11   6       29.52       26.28      5.10 o 
  -7  11   6       62.14       62.34      4.57 o 
  -6  11   6        1.35       12.95      4.71 o 
  -5  11   6       59.48       58.37      4.41 o 
  -4  11   6       14.66       14.70      3.73 o 
  -3  11   6        2.28        1.29      2.90 o 
  -2  11   6        0.58       -1.83      2.90 o 
  -1  11   6       19.13       17.51      3.88 o 
   0  11   6        3.34        5.64      3.57 o 
 -10  12   6       56.58       76.89      7.45 o 
  -9  12   6       12.33       17.26      5.10 o 
  -8  12   6        0.48        7.06      4.71 o 
  -7  12   6       69.59       59.63      7.06 o 
  -6  12   6       13.65       14.12      5.49 o 
  -5  12   6       19.31       20.79      5.49 o 
  -4  12   6        0.41       -2.18      3.11 o 
  -3  12   6       15.27       14.21      3.57 o 
  -2  12   6        2.60        1.90      3.46 o 
  -7  13   6        0.27        0.78      5.10 o 
  -6  13   6        4.24       11.77      5.49 o 
   3 -13   7       17.26       17.73      3.74 o 
   4 -13   7       45.87       55.46      4.57 o 
   5 -13   7        2.86        3.17      3.29 o 
   6 -13   7        5.21        7.26      3.29 o 
   7 -13   7       77.74      102.35      6.03 o 
   8 -13   7      129.71      160.24      7.07 o 
   9 -13   7       23.26       24.71      7.06 o 
   0 -12   7       51.03       51.00      6.67 o 
   1 -12   7       19.62       21.18      5.49 o 
   2 -12   7       57.65       66.70      4.72 o 
   3 -12   7        5.48        8.07      3.92 o 
   4 -12   7       81.60       81.00     11.18 o 
   5 -12   7       42.42       42.22      3.96 o 
   6 -12   7      113.05      127.06     11.57 o 
   7 -12   7      160.80      168.36      6.69 o 
   8 -12   7      119.47      134.56      6.02 o 
   9 -12   7        0.88       -4.32      5.10 o 
  10 -12   7        3.65       -1.18      5.49 o 
  11 -12   7       76.08       80.42      9.81 o 
  -1 -11   7        1.12        1.84      4.32 o 
   0 -11   7        1.04        4.32      3.33 o 
   1 -11   7      113.98      117.40      5.36 o 
   2 -11   7      430.99      466.18     10.94 o 
   3 -11   7       65.93       62.73      4.41 o 
   4 -11   7      182.87      201.98      6.94 o 
   5 -11   7        8.09        9.18      2.73 o 
   6 -11   7       25.31       20.94      3.33 o 
   7 -11   7      105.97      117.49      5.56 o 
   8 -11   7      181.03      177.37     14.91 o 
   9 -11   7        1.96        1.96      5.10 o 
  10 -11   7       39.53       43.92      4.42 o 
  11 -11   7      163.72      168.97      7.71 o 
  -3 -10   7        0.02       -1.93      3.46 o 
  -2 -10   7        2.52       -1.21      3.18 o 
  -1 -10   7        3.48       -1.06      5.10 o 
   0 -10   7      292.94      290.36      6.51 o 
   1 -10   7      224.21      252.02      7.15 o 
   2 -10   7        0.78       -1.22      5.69 o 
   3 -10   7       70.94       75.85      4.57 o 
   4 -10   7      146.18      137.72     10.99 o 
   5 -10   7      207.90      215.16      6.76 o 
   6 -10   7       34.01       41.57      3.48 o 
   7 -10   7        9.26        9.30      1.86 o 
   8 -10   7      163.26      153.00      4.54 o 
   9 -10   7        0.23       -1.79      2.82 o 
  10 -10   7        5.27        3.61      3.29 o 
  11 -10   7      128.89      137.83      7.15 o 
  12 -10   7       23.42       18.05      4.34 o 
  -4  -9   7        6.30        8.22      3.74 o 
  -3  -9   7       13.34       13.13      3.57 o 
  -2  -9   7        8.13        5.69      3.05 o 
  -1  -9   7        0.78       -2.31      2.69 o 
   0  -9   7        0.97       -0.63      2.92 o 
   1  -9   7        3.90        5.12      2.25 o 
   2  -9   7      323.95      320.18      8.03 o 
   3  -9   7      878.21      914.55     17.63 o 
   4  -9   7      133.57      158.70      6.87 o 
   5  -9   7       22.14       20.89      1.94 o 
   6  -9   7        0.29       -0.98      1.62 o 
   7  -9   7       88.58       87.72      5.70 o 
   8  -9   7       40.11       31.30      3.49 o 
   9  -9   7       17.49       12.30      3.01 o 
  10  -9   7       63.58       48.58      4.52 o 
  11  -9   7      244.70      257.51     12.36 o 
  12  -9   7       58.29       56.71      5.47 o 
  -5  -8   7        0.17       -3.38      3.29 o 
  -4  -8   7        4.83        2.17      3.29 o 
  -3  -8   7       20.81       14.12      3.18 o 
  -2  -8   7      255.38      234.71      8.24 o 
  -1  -8   7      109.30      124.62      2.74 o 
   0  -8   7      144.68      146.46      3.15 o 
   1  -8   7      279.37      288.76      5.38 o 
   2  -8   7      648.36      669.23     10.41 o 
   3  -8   7        0.97        0.63      1.79 o 
   4  -8   7      235.70      242.87      4.89 o 
   5  -8   7      180.13      188.15      4.32 o 
   6  -8   7       52.94       48.67      2.64 o 
   7  -8   7        0.00       -2.18      1.45 o 
   8  -8   7       13.88        6.22      1.59 o 
   9  -8   7      579.17      513.65     12.45 o 
  10  -8   7       26.31       24.16      3.85 o 
  11  -8   7        1.64        1.32      3.29 o 
  12  -8   7        2.68        2.79      3.68 o 
  -6  -7   7       11.57        8.24      5.49 o 
  -5  -7   7       51.86       58.15      4.57 o 
  -4  -7   7        0.33       -3.55      2.62 o 
  -3  -7   7        0.70        0.08      2.62 o 
  -2  -7   7        0.28       -1.94      2.94 o 
  -1  -7   7      905.05      909.58     17.63 o 
   0  -7   7       75.86       64.42      2.21 o 
   1  -7   7      407.99      451.25      7.28 o 
   2  -7   7       12.80        8.50      1.94 o 
   3  -7   7      122.46      124.16      2.49 o 
   4  -7   7       89.32       94.36      2.80 o 
   5  -7   7       59.55       79.67      2.84 o 
   6  -7   7       27.06       17.64      1.53 o 
   7  -7   7       34.82       27.24      1.64 o 
   8  -7   7       62.60       55.68      6.28 o 
   9  -7   7      496.46      463.85     11.57 o 
  10  -7   7      332.30      318.22      9.50 o 
  11  -7   7       90.26       77.68      5.83 o 
  12  -7   7      174.33      171.18      7.87 o 
  -7  -6   7        5.90        2.35      4.71 o 
  -6  -6   7       27.31       19.22      5.10 o 
  -5  -6   7      146.60      140.53      9.81 o 
  -4  -6   7      138.49      141.24      5.83 o 
  -3  -6   7      333.57      318.64      8.32 o 
  -2  -6   7       47.98       55.79      3.57 o 
  -1  -6   7      374.85      357.54     13.34 o 
   0  -6   7      101.78       89.33      2.55 o 
   1  -6   7      191.05      168.89      4.90 o 
   2  -6   7       87.16       83.64      5.30 o 
   3  -6   7       11.02        8.51      1.12 o 
   4  -6   7      148.55      151.39      3.99 o 
   5  -6   7      825.18      792.60     11.98 o 
   6  -6   7      611.62      596.61     10.49 o 
   7  -6   7      427.51      429.80     10.22 o 
   8  -6   7      137.26      155.27      6.03 o 
   9  -6   7       54.87       46.50      4.13 o 
  10  -6   7        1.36        0.14      3.01 o 
  11  -6   7       77.70       78.26      5.64 o 
  12  -6   7      104.16      136.10      7.32 o 
  -8  -5   7        0.19        1.05      5.49 o 
  -7  -5   7       10.86       11.38      5.10 o 
  -6  -5   7       86.09       81.21      8.24 o 
  -5  -5   7      504.36      527.89     17.66 o 
  -4  -5   7      722.71      699.98     10.95 o 
  -3  -5   7       55.47       44.49      3.33 o 
  -2  -5   7       29.72       30.30      2.35 o 
  -1  -5   7      325.38      317.00      7.35 o 
   0  -5   7       14.79        5.50      1.05 o 
   1  -5   7      105.79      119.60      3.18 o 
   2  -5   7     1393.67     1400.10     16.70 o 
   3  -5   7     2111.34     1978.32     27.20 o 
   4  -5   7     2324.89     2663.39     31.55 o 
   5  -5   7     3014.89     3122.10     42.61 o 
   6  -5   7      251.05      229.56      9.81 o 
   7  -5   7      544.54      544.46     17.66 o 
   8  -5   7       99.45      107.10      8.24 o 
   9  -5   7        2.57        1.18      4.32 o 
  10  -5   7        9.48        1.96      5.10 o 
  11  -5   7       19.11       23.67      3.96 o 
  12  -5   7        0.30        3.59      3.57 o 
  -9  -4   7        8.73        9.45      3.19 o 
  -8  -4   7       73.46       70.50      4.52 o 
  -7  -4   7       54.38       43.15      5.88 o 
  -6  -4   7        0.17       -2.75      3.92 o 
  -5  -4   7       29.44       26.22      2.75 o 
  -4  -4   7       32.06       33.47      5.49 o 
  -3  -4   7       56.20       61.78      6.47 o 
  -2  -4   7      280.98      351.73      7.63 o 
  -1  -4   7     3705.21     3858.81     52.08 o 
   0  -4   7      264.10      246.25      5.08 o 
   1  -4   7      918.97      853.12     12.21 o 
   2  -4   7      154.39      134.40      2.19 o 
   3  -4   7      249.18      284.37      4.69 o 
   4  -4   7        7.70       20.40      3.14 o 
   5  -4   7       37.08       41.58      4.32 o 
   6  -4   7        1.30        4.32      3.14 o 
   7  -4   7       41.41       39.23      5.10 o 
   8  -4   7     1146.69     1209.79     33.39 o 
   9  -4   7      288.68      302.93     13.34 o 
  10  -4   7       98.42       92.98      8.63 o 
  11  -4   7        1.95        0.78      5.10 o 
  12  -4   7      235.85      290.73     14.91 o 
 -10  -3   7       21.49       37.19      5.30 o 
  -9  -3   7        0.78       -1.23      3.14 o 
  -8  -3   7       94.23       82.99      4.99 o 
  -7  -3   7      164.27      166.37      5.65 o 
  -6  -3   7      593.76      604.88     14.52 o 
  -5  -3   7        3.61        6.16      1.88 o 
  -4  -3   7      555.25      511.40      7.95 o 
  -3  -3   7      170.92      150.30      3.92 o 
  -2  -3   7     1400.97     1448.00     24.43 o 
  -1  -3   7        3.48        2.35      0.78 o 
   0  -3   7     1982.85     1981.37     46.10 o 
   1  -3   7      144.27      160.35      3.02 o 
   2  -3   7       13.44        3.88      0.81 o 
   3  -3   7     1026.53     1056.56     18.32 o 
   4  -3   7      464.10      371.41     11.78 o 
   5  -3   7        0.09        2.35      2.35 o 
   6  -3   7     2348.31     2301.99     56.67 o 
   7  -3   7      673.27      693.34     20.81 o 
   8  -3   7      661.46      613.19     19.63 o 
   9  -3   7      121.32      112.21      8.63 o 
  10  -3   7       32.95       21.58      5.49 o 
  11  -3   7       19.30       10.98      5.49 o 
  12  -3   7       68.92      108.67      9.42 o 
 -10  -2   7       14.98       17.08      4.32 o 
  -9  -2   7        1.87        0.39      2.90 o 
  -8  -2   7       37.20       33.28      5.10 o 
  -7  -2   7       83.36       83.76      4.41 o 
  -6  -2   7     3519.17     3646.64     49.79 o 
  -5  -2   7      367.45      340.61      6.02 o 
  -4  -2   7      148.65      134.33      3.36 o 
  -3  -2   7        1.32        8.34      2.35 o 
  -2  -2   7     3006.15     2988.74     49.24 o 
  -1  -2   7       13.09        6.74      0.65 o 
   0  -2   7     3741.96     3419.13     45.79 o 
   1  -2   7     3452.17     3615.54     65.50 o 
   2  -2   7     5184.36     5536.97    135.82 o 
   3  -2   7     4455.39     4396.19    102.15 o 
   4  -2   7     1442.85     1502.03     37.36 o 
   5  -2   7       48.14       24.72      3.53 o 
   6  -2   7       42.02       31.38      4.32 o 
   7  -2   7      140.11      133.00      7.85 o 
   8  -2   7      478.19      439.19     15.31 o 
   9  -2   7        0.77       -0.39      3.92 o 
  10  -2   7        0.00       -2.35      4.32 o 
  11  -2   7       25.95       22.36      5.10 o 
 -11  -1   7       15.54       20.39      4.01 o 
 -10  -1   7       20.81       19.78      3.46 o 
  -9  -1   7        0.36        1.96      2.50 o 
  -8  -1   7       93.69       99.00      7.45 o 
  -7  -1   7      506.80      488.97      8.82 o 
  -6  -1   7       76.47       55.60      2.62 o 
  -5  -1   7        8.54        7.28      1.27 o 
  -4  -1   7      129.13      129.37      2.93 o 
  -3  -1   7     1171.64     1252.21     21.40 o 
  -2  -1   7     1188.19     1213.24     20.16 o 
  -1  -1   7     1157.35     1190.96     19.89 o 
   0  -1   7     1548.86     1400.55     23.40 o 
   1  -1   7      665.95      775.19     13.62 o 
   2  -1   7     1625.47     1785.25     30.72 o 
   3  -1   7      134.62      128.70      5.49 o 
   4  -1   7      414.38      421.23      8.20 o 
   5  -1   7      191.31      219.77      5.15 o 
   6  -1   7       26.78       27.36      5.69 o 
   7  -1   7      244.29      212.28      9.81 o 
   8  -1   7       59.78       68.26      6.28 o 
   9  -1   7       27.04       25.11      5.10 o 
  10  -1   7       10.02       14.51      4.71 o 
  11  -1   7       37.02       52.57      6.67 o 
 -11   0   7       28.57       35.50      3.88 o 
 -10   0   7        0.52        0.98      2.77 o 
  -9   0   7        0.24       -2.35      2.50 o 
  -8   0   7      209.10      196.09      6.36 o 
  -7   0   7       44.67       43.42      3.05 o 
  -6   0   7       85.38       87.95      3.07 o 
  -5   0   7      600.97      590.11      9.14 o 
  -4   0   7       17.22       25.83      2.05 o 
  -3   0   7      780.89      776.06     11.04 o 
  -2   0   7     1085.14     1049.31     14.61 o 
  -1   0   7      665.45      666.10     11.67 o 
   0   0   7      105.80      110.28      3.05 o 
   1   0   7      156.64      200.14      4.72 o 
   2   0   7     2010.91     2148.91     36.22 o 
   3   0   7      358.43      393.39      7.71 o 
   4   0   7      856.83      915.36     16.64 o 
   5   0   7        0.10        2.14      1.36 o 
   6   0   7        0.13        0.39      1.36 o 
   7   0   7        8.59        3.47      1.71 o 
   8   0   7       27.91       22.36      4.32 o 
   9   0   7        0.32       -0.78      3.53 o 
  10   0   7       19.83       19.61      5.49 o 
 -12   1   7      106.92      113.77      9.42 o 
 -11   1   7      108.82      112.79      5.96 o 
 -10   1   7      398.95      396.02      9.85 o 
  -9   1   7      130.62      123.20      5.27 o 
  -8   1   7      101.64       82.42      4.24 o 
  -7   1   7        0.79        2.53      1.79 o 
  -6   1   7      508.75      424.58      8.74 o 
  -5   1   7       18.67       22.03      1.15 o 
  -4   1   7      175.17      189.27      3.68 o 
  -3   1   7     1644.73     1649.97     22.65 o 
  -2   1   7      197.11      188.98      4.51 o 
  -1   1   7       55.80       65.13      2.50 o 
   0   1   7      505.77      620.05     11.39 o 
   1   1   7     3060.24     3144.78     51.95 o 
   2   1   7      657.78      675.01     22.98 o 
   3   1   7      318.22      318.17      6.87 o 
   4   1   7     1054.90     1140.38     20.41 o 
   5   1   7        0.29        0.49      2.94 o 
   6   1   7       10.56       12.31      2.17 o 
   7   1   7       18.55       19.74      2.25 o 
   8   1   7       17.37       15.70      2.61 o 
   9   1   7        2.82        4.32      4.71 o 
  10   1   7        4.20       12.16      5.49 o 
 -12   2   7      170.92      205.19     11.38 o 
 -11   2   7        9.56       18.54      3.11 o 
 -10   2   7       10.46        9.85      5.30 o 
  -9   2   7        5.37        1.10      4.12 o 
  -8   2   7      327.36      350.46      8.15 o 
  -7   2   7      906.75      911.38     16.63 o 
  -6   2   7      463.41      542.55     10.38 o 
  -5   2   7      343.01      403.66      7.71 o 
  -4   2   7     4127.03     4655.08     62.38 o 
  -3   2   7      910.20      979.83     24.37 o 
  -2   2   7       47.53       89.97     15.69 o 
  -1   2   7      718.20      703.83     21.81 o 
   0   2   7       52.26       60.81      2.77 o 
   1   2   7      270.89      277.22     10.40 o 
   2   2   7      591.93      556.38     10.47 o 
   3   2   7     2552.25     2597.69     44.14 o 
   4   2   7       10.62       12.98      2.07 o 
   5   2   7        7.88        7.32      2.07 o 
   6   2   7       50.29       53.06      2.77 o 
   7   2   7       22.20       18.78      3.73 o 
   8   2   7        9.72        7.14      2.61 o 
   9   2   7        0.47        3.92      5.10 o 
 -12   3   7      121.36      128.29      9.02 o 
 -11   3   7      259.88      261.32     12.16 o 
 -10   3   7      397.06      369.46     19.82 o 
  -9   3   7      342.96      330.59      7.92 o 
  -8   3   7      742.88      731.36     22.18 o 
  -7   3   7      460.19      446.11      8.86 o 
  -6   3   7       38.21       25.11      3.14 o 
  -5   3   7      106.59       91.02      5.10 o 
  -4   3   7      692.96      621.75     16.89 o 
  -3   3   7       30.65       26.68      2.75 o 
  -2   3   7     1858.11     1908.15     45.68 o 
  -1   3   7       10.65       17.51      1.66 o 
   0   3   7      812.25      866.08     15.69 o 
   1   3   7      304.14      301.80      7.26 o 
   2   3   7      349.43      285.00     13.54 o 
   3   3   7      149.08      155.40      5.64 o 
   4   3   7       31.94       31.12      2.33 o 
   5   3   7      174.52      162.97      8.75 o 
   6   3   7      133.93      126.39      5.53 o 
   7   3   7      284.99      296.95      8.48 o 
   8   3   7        2.50        2.12      4.51 o 
   9   3   7        6.73        5.88      5.49 o 
 -12   4   7       58.82       62.77      7.06 o 
 -11   4   7        1.65        3.14      4.32 o 
 -10   4   7       47.50       27.85      5.10 o 
  -9   4   7       77.16       85.48      3.92 o 
  -8   4   7      321.44      299.42     10.99 o 
  -7   4   7       54.33       49.43      4.71 o 
  -6   4   7      568.66      606.16     17.27 o 
  -5   4   7      723.07      699.03     18.85 o 
  -4   4   7       10.32        7.45      2.35 o 
  -3   4   7        0.12        7.05      2.16 o 
  -2   4   7      167.22      193.92      4.69 o 
  -1   4   7        5.36        4.07      1.51 o 
   0   4   7       43.31       51.38      2.33 o 
   1   4   7        1.37       -0.22      1.80 o 
   2   4   7      252.58      252.17      5.26 o 
   3   4   7        2.39        7.94      3.35 o 
   4   4   7       22.49       42.59      6.43 o 
   5   4   7        1.82        0.14      2.62 o 
   6   4   7        0.09       -3.94      2.62 o 
   7   4   7        9.52        9.94      3.11 o 
   8   4   7        0.34        1.90      3.19 o 
 -13   5   7       15.43        9.02      5.49 o 
 -12   5   7       59.99       55.71      7.06 o 
 -11   5   7       57.34       47.08      6.28 o 
 -10   5   7        0.08       -0.39      3.92 o 
  -9   5   7      143.65      127.12      7.85 o 
  -8   5   7      231.32      240.14      9.81 o 
  -7   5   7      344.10      325.34     11.38 o 
  -6   5   7       46.14       58.85      5.10 o 
  -5   5   7      189.75      210.71      8.24 o 
  -4   5   7      267.55      239.85      6.67 o 
  -3   5   7      179.51      151.03      4.05 o 
  -2   5   7     3175.56     3188.26     53.24 o 
  -1   5   7       94.05       85.84      3.46 o 
   0   5   7      489.31      491.22      8.31 o 
   1   5   7      251.33      260.31      5.43 o 
   2   5   7       79.81       69.86      3.26 o 
   3   5   7        0.60        1.59      2.69 o 
   4   5   7       66.81       48.37      3.74 o 
   5   5   7        9.40       13.11      5.10 o 
   6   5   7        2.75        5.49      4.71 o 
   7   5   7        6.34        7.97      4.12 o 
 -13   6   7       21.81       24.71      6.28 o 
 -12   6   7        0.11        0.00      4.71 o 
 -11   6   7        5.36        5.49      4.71 o 
 -10   6   7       47.38       47.08      5.88 o 
  -9   6   7      637.23      637.87     19.63 o 
  -8   6   7       19.78       28.24      4.71 o 
  -7   6   7       73.32       71.01      5.88 o 
  -6   6   7       17.22       22.36      3.53 o 
  -5   6   7       22.27       15.30      3.53 o 
  -4   6   7      975.74      923.17     16.48 o 
  -3   6   7      368.02      405.93      8.43 o 
  -2   6   7      489.58      503.31     10.27 o 
  -1   6   7      145.66      126.74      3.62 o 
   0   6   7       31.16       24.93      2.01 o 
   1   6   7       53.58       54.19      2.77 o 
   2   6   7       67.60       46.09      2.93 o 
   3   6   7        0.32        0.86      2.90 o 
   4   6   7      328.17      306.07     17.66 o 
   5   6   7       75.36       86.06      5.88 o 
   6   6   7       17.09       11.55      3.68 o 
 -13   7   7       34.41       38.05      7.06 o 
 -12   7   7        0.24        3.92      5.10 o 
 -11   7   7       49.00       52.96      6.28 o 
 -10   7   7       24.47       21.97      5.10 o 
  -9   7   7        7.01       -2.75      3.92 o 
  -8   7   7       10.87        5.10      3.92 o 
  -7   7   7     1630.00     1768.90     44.80 o 
  -6   7   7       52.83       47.08      5.10 o 
  -5   7   7      464.08      481.60     14.91 o 
  -4   7   7       98.69       90.40      3.57 o 
  -3   7   7      331.08      340.39     14.32 o 
  -2   7   7        7.51        8.08      1.70 o 
  -1   7   7      151.73      156.32      4.20 o 
   0   7   7      295.04      279.61      6.25 o 
   1   7   7      368.45      376.76      9.71 o 
   2   7   7        2.81        4.22      2.90 o 
   3   7   7        1.05       -0.11      3.01 o 
   4   7   7        1.45       -4.58      3.05 o 
   5   7   7        0.22       -0.30      6.28 o 
 -12   8   7       11.81       10.59      5.49 o 
 -11   8   7       37.49       28.64      5.49 o 
 -10   8   7      169.13      159.68      9.42 o 
  -9   8   7       45.98       41.98      5.49 o 
  -8   8   7       19.12        7.45      3.92 o 
  -7   8   7      406.36      421.10     14.52 o 
  -6   8   7      201.53      231.49     10.20 o 
  -5   8   7        0.62        0.81      1.66 o 
  -4   8   7      161.39      151.33      4.97 o 
  -3   8   7        1.51        7.57      2.52 o 
  -2   8   7       86.88       92.97      3.63 o 
  -1   8   7        5.54        3.07      1.85 o 
   0   8   7        0.30       -0.32      2.35 o 
   1   8   7        0.04       -1.57      2.77 o 
   2   8   7        5.56        3.58      3.18 o 
   3   8   7        5.32        6.78      3.46 o 
   4   8   7       12.87        9.79      4.90 o 
 -12   9   7       35.66       31.38      6.67 o 
 -11   9   7       76.66       74.93      7.45 o 
 -10   9   7       67.23       66.69      7.06 o 
  -9   9   7        8.94        1.57      4.32 o 
  -8   9   7       55.93       45.90      5.49 o 
  -7   9   7      149.65      133.39      8.63 o 
  -6   9   7        0.20       -4.32      3.53 o 
  -5   9   7       18.84       19.21      2.94 o 
  -4   9   7       95.60       97.66      3.76 o 
  -3   9   7        0.29       -0.12      1.78 o 
  -2   9   7      168.49      165.02      7.06 o 
  -1   9   7        0.33       -1.63      2.62 o 
   0   9   7        2.39        3.92      3.05 o 
   1   9   7        5.64        4.32      3.33 o 
   2   9   7        1.71        2.16      3.33 o 
   3   9   7       19.27       13.65      3.85 o 
 -12  10   7        4.80        1.57      5.10 o 
 -11  10   7       17.76       15.30      5.49 o 
 -10  10   7      103.69      125.15      9.42 o 
  -9  10   7        4.70        2.75      4.32 o 
  -8  10   7       29.20       20.01      5.10 o 
  -7  10   7       23.93       17.65      4.71 o 
  -6  10   7        4.74        2.75      3.53 o 
  -5  10   7        0.54       -0.74      1.86 o 
  -4  10   7       57.85       48.38      3.73 o 
  -3  10   7        0.72       -1.22      4.71 o 
  -2  10   7       11.11        6.86      4.32 o 
  -1  10   7        0.37       -3.01      2.90 o 
   0  10   7        0.21        0.36      3.18 o 
   1  10   7        4.40        2.69      3.57 o 
 -11  11   7        3.28        2.35      5.10 o 
 -10  11   7       69.73       62.38      7.06 o 
  -9  11   7        0.17       -0.39      4.32 o 
  -8  11   7        0.26        3.92      4.32 o 
  -7  11   7       29.80       35.43      4.51 o 
  -6  11   7      341.04      361.40     13.73 o 
  -5  11   7       15.73       18.57      3.19 o 
  -4  11   7        7.23        5.72      2.82 o 
  -3  11   7        1.55        0.45      2.90 o 
  -2  11   7        1.96       -1.68      2.90 o 
  -1  11   7        8.26        7.30      3.92 o 
   0  11   7        0.10        3.47      3.74 o 
  -9  12   7        0.11        0.00      4.71 o 
  -8  12   7       79.91       87.48      7.85 o 
  -7  12   7       25.58       39.23      6.28 o 
  -6  12   7       15.15       20.01      5.88 o 
  -5  12   7       33.52       35.70      6.28 o 
  -4  12   7       10.57       13.98      3.57 o 
  -3  12   7       15.20       12.75      5.49 o 
   3 -13   8       70.96       72.44      4.99 o 
   4 -13   8       42.70       57.94      4.72 o 
   5 -13   8       23.90       21.76      3.74 o 
   6 -13   8        7.48        6.75      3.33 o 
   7 -13   8      145.20      158.27      7.15 o 
   8 -13   8      109.62      115.73      9.81 o 
   9 -13   8       20.12        8.24      5.88 o 
   0 -12   8       49.94       48.64      6.67 o 
   1 -12   8       15.57       18.83      5.10 o 
   2 -12   8        2.03        3.01      2.90 o 
   3 -12   8       75.73       90.52      5.27 o 
   4 -12   8        1.26        7.59      3.18 o 
   5 -12   8       14.38       16.74      3.46 o 
   6 -12   8       26.84       32.33      3.68 o 
   7 -12   8       28.64       23.32      3.53 o 
   8 -12   8        0.19        2.66      2.90 o 
   9 -12   8        8.10        5.88      5.49 o 
  10 -12   8        0.10       -1.18      5.49 o 
  -1 -11   8        0.41       -1.24      3.29 o 
   0 -11   8      116.40      120.05      9.02 o 
   1 -11   8       80.32       94.96      5.18 o 
   2 -11   8        6.25        9.97      7.85 o 
   3 -11   8       95.11       93.21      4.99 o 
   4 -11   8       67.19       80.46      5.88 o 
   5 -11   8       24.89       26.21      4.32 o 
   6 -11   8       58.05       60.06      4.44 o 
   7 -11   8       14.83       11.36      2.67 o 
   8 -11   8        6.29        9.12      2.67 o 
   9 -11   8        1.24       -0.39      4.71 o 
  10 -11   8        0.13       -2.75      5.10 o 
  11 -11   8        2.14        2.17      3.57 o 
  -3 -10   8       66.19       65.62      5.08 o 
  -2 -10   8       26.44       28.08      4.13 o 
  -1 -10   8        0.06       -4.52      3.01 o 
   0 -10   8       13.59       18.46      2.61 o 
   1 -10   8        4.76        8.88      2.54 o 
   2 -10   8      154.39      139.32      6.67 o 
   3 -10   8       17.79       21.52      3.33 o 
   4 -10   8      542.65      562.37     12.20 o 
   5 -10   8      130.61      122.97      5.36 o 
   6 -10   8      375.67      418.55      9.89 o 
   7 -10   8       20.81       16.65      2.13 o 
   8 -10   8       22.66       27.59      2.30 o 
   9 -10   8        0.49       -2.10      2.73 o 
  10 -10   8        7.36        7.33      3.39 o 
  11 -10   8       97.32       97.63      8.63 o 
  12 -10   8        1.08       -2.05      6.47 o 
  -4  -9   8       71.46       80.20      5.68 o 
  -3  -9   8       11.40        8.43      3.39 o 
  -2  -9   8       85.86       87.72      5.55 o 
  -1  -9   8        6.88        5.46      1.60 o 
   0  -9   8       91.67       90.24      4.05 o 
   1  -9   8      191.38      189.74      5.64 o 
   2  -9   8       51.30       41.92      3.18 o 
   3  -9   8       13.94       12.58      4.71 o 
   4  -9   8       42.28       37.82      3.92 o 
   5  -9   8      558.24      586.78      9.70 o 
   6  -9   8      126.88      116.12      3.81 o 
   7  -9   8      275.52      276.40      5.79 o 
   8  -9   8        0.14        0.06      1.55 o 
   9  -9   8        6.89        9.84      3.11 o 
  10  -9   8       53.03       44.06      4.34 o 
  11  -9   8      142.38      129.84      6.87 o 
  12  -9   8       13.44       10.36      4.13 o 
  -5  -8   8        3.15        1.57      5.49 o 
  -4  -8   8       31.42       33.39      4.13 o 
  -3  -8   8      224.55      232.11      7.87 o 
  -2  -8   8       12.55       17.04      3.01 o 
  -1  -8   8      149.91      134.75      4.58 o 
   0  -8   8      639.32      594.27      9.14 o 
   1  -8   8     1363.75     1372.11     24.28 o 
   2  -8   8      290.11      312.30      7.35 o 
   3  -8   8        5.31        7.71      2.07 o 
   4  -8   8      911.58      891.31     13.34 o 
   5  -8   8      352.20      336.73      6.26 o 
   6  -8   8       32.30       28.51      1.99 o 
   7  -8   8        1.24       -1.84      1.22 o 
   8  -8   8      177.37      182.10      6.59 o 
   9  -8   8      268.53      274.65      8.55 o 
  10  -8   8       39.52       35.19      4.24 o 
  11  -8   8       36.65       38.13      4.52 o 
  12  -8   8        0.50       -4.90      3.61 o 
  -6  -7   8       46.00       54.14      7.06 o 
  -5  -7   8       66.52       75.32      7.45 o 
  -4  -7   8       36.34       35.67      3.74 o 
  -3  -7   8       48.56       29.78      3.33 o 
  -2  -7   8        7.26        7.05      5.10 o 
  -1  -7   8      129.51      127.74      5.36 o 
   0  -7   8      243.46      220.51      4.04 o 
   1  -7   8      722.38      778.30     14.56 o 
   2  -7   8       81.13       69.80      3.33 o 
   3  -7   8      241.85      221.22      4.16 o 
   4  -7   8       74.31       90.78      2.94 o 
   5  -7   8        0.15        1.34      1.27 o 
   6  -7   8        1.12       -0.81      1.21 o 
   7  -7   8      517.19      498.60      8.42 o 
   8  -7   8      268.65      242.87      7.54 o 
   9  -7   8        0.05       -0.49      2.73 o 
  10  -7   8        5.71        8.96      3.39 o 
  11  -7   8        0.09       -1.69      3.11 o 
  12  -7   8       24.72       27.72      4.41 o 
  -7  -6   8        1.41        0.00      5.10 o 
  -6  -6   8        0.93       -3.14      4.71 o 
  -5  -6   8        5.51        2.75      4.32 o 
  -4  -6   8       54.00       57.04      5.49 o 
  -3  -6   8       11.05        9.05      2.35 o 
  -2  -6   8       88.40       84.03      4.41 o 
  -1  -6   8        5.41        4.32      1.94 o 
   0  -6   8      558.38      597.56     11.18 o 
   1  -6   8       31.12       27.79      1.79 o 
   2  -6   8      647.90      638.07     11.94 o 
   3  -6   8     1312.82     1327.89     18.82 o 
   4  -6   8       58.59       92.07      2.75 o 
   5  -6   8       81.62       96.03      2.79 o 
   6  -6   8       10.67        7.23      2.17 o 
   7  -6   8      440.91      439.02     10.22 o 
   8  -6   8      229.71      226.19      7.15 o 
   9  -6   8      165.56      169.74      9.22 o 
  10  -6   8       23.99       28.52      3.85 o 
  11  -6   8      225.39      254.52      8.94 o 
  12  -6   8       60.71       70.20      5.64 o 
  -8  -5   8       22.67       15.44      3.26 o 
  -7  -5   8      126.57      124.84      5.36 o 
  -6  -5   8      197.00      202.06     10.99 o 
  -5  -5   8       41.49       45.11      5.49 o 
  -4  -5   8      175.61      174.17      5.89 o 
  -3  -5   8      440.51      449.59      9.98 o 
  -2  -5   8       12.23        9.61      1.94 o 
  -1  -5   8       15.42       33.30      2.21 o 
   0  -5   8      115.84      113.83      3.11 o 
   1  -5   8      495.05      512.22      9.70 o 
   2  -5   8      830.61      858.32     10.55 o 
   3  -5   8        3.89       12.99      1.24 o 
   4  -5   8      296.23      252.20      4.59 o 
   5  -5   8       19.49       24.32      3.92 o 
   6  -5   8      317.85      344.17     12.56 o 
   7  -5   8     1998.94     2010.99     51.12 o 
   8  -5   8       12.41        9.02      4.71 o 
   9  -5   8       74.07       74.15      7.45 o 
  10  -5   8      102.63      111.81      9.42 o 
  11  -5   8      192.04      225.60     12.95 o 
  12  -5   8       32.05       31.11      4.41 o 
  -9  -4   8       46.45       44.15      4.90 o 
  -8  -4   8       17.94       14.88      3.19 o 
  -7  -4   8       33.60       37.45      3.19 o 
  -6  -4   8       22.37       17.69      2.54 o 
  -5  -4   8      224.21      230.82      4.73 o 
  -4  -4   8       58.08       57.83      2.16 o 
  -3  -4   8      352.71      390.52      7.73 o 
  -2  -4   8        4.50        9.41      1.08 o 
  -1  -4   8      282.83      338.52      6.59 o 
   0  -4   8      118.26      122.54      3.01 o 
   1  -4   8       28.16       30.03      1.58 o 
   2  -4   8      514.68      488.26     13.55 o 
   3  -4   8     2665.59     3090.37     52.42 o 
   4  -4   8      207.26      294.50      6.22 o 
   5  -4   8      186.38      195.41      8.63 o 
   6  -4   8       41.68       60.81      5.88 o 
   7  -4   8      216.99      232.29     10.59 o 
   8  -4   8        7.96       11.38      4.71 o 
   9  -4   8      136.71      139.28      9.42 o 
  10  -4   8       92.82       90.62      8.63 o 
  11  -4   8       23.60       27.07      6.28 o 
  12  -4   8       57.94       54.53      8.24 o 
  -9  -3   8       25.87       24.49      4.71 o 
  -8  -3   8       59.84       56.15      4.13 o 
  -7  -3   8        5.14        2.49      2.35 o 
  -6  -3   8     1519.44     1542.57     27.19 o 
  -5  -3   8      156.72      177.01      4.12 o 
  -4  -3   8      157.11      140.06      4.14 o 
  -3  -3   8      438.63      473.85      9.05 o 
  -2  -3   8      464.59      586.51     10.62 o 
  -1  -3   8     1213.61     1278.61     29.88 o 
   0  -3   8        1.39        2.75      0.78 o 
   1  -3   8     2854.97     3239.32     64.72 o 
   2  -3   8      353.76      341.29      5.57 o 
   3  -3   8      243.70      224.55      4.90 o 
   4  -3   8     1286.75     1461.71     36.56 o 
   5  -3   8        7.19        7.45      2.75 o 
   6  -3   8      404.20      403.09     13.74 o 
   7  -3   8      121.86      131.82      8.63 o 
   8  -3   8      289.96      299.01     12.56 o 
   9  -3   8        7.88        7.45      4.32 o 
  10  -3   8       17.73       10.20      5.10 o 
  11  -3   8       16.63       23.54      6.28 o 
  12  -3   8      138.19      136.53     10.59 o 
 -10  -2   8        6.61        7.06      3.18 o 
  -9  -2   8        6.72        6.54      7.06 o 
  -8  -2   8      183.29      175.90      8.24 o 
  -7  -2   8      178.65      153.00      7.85 o 
  -6  -2   8     1628.81     1624.99     23.59 o 
  -5  -2   8      112.54       95.19      2.98 o 
  -4  -2   8      922.87      971.05     17.19 o 
  -3  -2   8     5283.78     5439.14     88.96 o 
  -2  -2   8     3777.83     4269.50     97.99 o 
  -1  -2   8     2226.84     2230.35     36.37 o 
   0  -2   8      128.31      117.90      3.14 o 
   1  -2   8      119.89      127.15      3.33 o 
   2  -2   8      747.44      762.06     21.22 o 
   3  -2   8     1841.89     1944.02     46.85 o 
   4  -2   8       45.92       41.69      3.33 o 
   5  -2   8       25.44       23.15      3.53 o 
   6  -2   8      257.10      233.88      9.81 o 
   7  -2   8      368.74      390.09     14.13 o 
   8  -2   8       20.40       19.22      5.10 o 
   9  -2   8      179.74      162.43      9.81 o 
  10  -2   8        2.59        7.45      5.10 o 
  11  -2   8        0.33       -5.88      3.92 o 
 -11  -1   8      105.28      121.09     12.55 o 
 -10  -1   8       31.38       40.57      4.01 o 
  -9  -1   8       33.33       41.62      3.61 o 
  -8  -1   8      687.22      727.15     14.83 o 
  -7  -1   8      596.27      611.61     10.34 o 
  -6  -1   8       26.27       30.19      2.01 o 
  -5  -1   8      131.66      147.08      3.45 o 
  -4  -1   8      169.75      150.78      4.02 o 
  -3  -1   8        6.50       14.51      1.96 o 
  -2  -1   8      199.41      243.94      4.85 o 
  -1  -1   8      427.83      390.74      7.46 o 
   0  -1   8     4649.87     4774.80     99.79 o 
   1  -1   8     4153.44     4302.71    102.41 o 
   2  -1   8      509.69      473.59      9.44 o 
   3  -1   8      881.35      853.06     22.40 o 
   4  -1   8      122.57      123.28      3.33 o 
   5  -1   8      368.39      379.84      7.73 o 
   6  -1   8       15.15       14.57      1.43 o 
   7  -1   8      109.46      107.11      7.85 o 
   8  -1   8      163.76      154.98      9.42 o 
   9  -1   8        0.86        0.00      3.92 o 
  10  -1   8       33.91       32.17      5.49 o 
  11  -1   8       13.89       14.12      5.10 o 
 -11   0   8       48.93       71.47     17.06 o 
 -10   0   8       10.75       14.40      3.05 o 
  -9   0   8       13.50       12.05      2.62 o 
  -8   0   8      166.90      153.79      5.55 o 
  -7   0   8      684.15      703.86     13.88 o 
  -6   0   8      740.25      760.66     11.71 o 
  -5   0   8        2.52        3.39      1.19 o 
  -4   0   8      209.65      169.95      4.16 o 
  -3   0   8       50.08       61.42      1.95 o 
  -2   0   8      158.47      191.86      4.29 o 
  -1   0   8     1845.89     2033.49     63.64 o 
   0   0   8      472.00      488.53     13.35 o 
   1   0   8      215.02      212.04      5.27 o 
   2   0   8      456.03      505.72     14.14 o 
   3   0   8       63.83       43.94      4.32 o 
   4   0   8       16.61       16.05      2.75 o 
   5   0   8      276.07      293.70      8.44 o 
   6   0   8       54.13       42.71      6.87 o 
   7   0   8        0.79       -1.36      3.33 o 
   8   0   8       70.95       81.89      5.49 o 
   9   0   8        0.21        1.18      3.92 o 
  10   0   8       50.94       55.31      7.06 o 
 -12   1   8       76.72       96.11      9.02 o 
 -11   1   8        2.67        1.72      2.90 o 
 -10   1   8       36.40       35.80      3.46 o 
  -9   1   8        1.81       -0.32      2.35 o 
  -8   1   8        3.67       -5.10      3.53 o 
  -7   1   8       42.34       35.45      2.62 o 
  -6   1   8       80.98       89.95      3.57 o 
  -5   1   8     1189.92     1084.79     15.64 o 
  -4   1   8      381.30      599.09     11.09 o 
  -3   1   8     2160.95     2252.43     37.61 o 
  -2   1   8      236.51      260.33      5.55 o 
  -1   1   8      850.85      922.34     36.36 o 
   0   1   8      137.45      133.92      3.92 o 
   1   1   8      527.98      554.80     10.55 o 
   2   1   8     1204.72     1213.25     30.27 o 
   3   1   8      336.36      318.24      7.04 o 
   4   1   8     1258.69     1275.21     22.78 o 
   5   1   8      465.39      472.45     14.33 o 
   6   1   8      163.12      155.35      5.18 o 
   7   1   8       80.07       73.18     11.57 o 
   8   1   8        2.09        5.01      3.14 o 
   9   1   8       48.62       53.74      6.67 o 
  10   1   8        5.90        2.75      5.49 o 
 -12   2   8        7.21        5.88      5.49 o 
 -11   2   8      137.38      134.96      9.02 o 
 -10   2   8       96.68       87.94      4.97 o 
  -9   2   8       32.02       34.32      2.82 o 
  -8   2   8     1089.42     1030.05     19.01 o 
  -7   2   8      221.55      217.40      5.64 o 
  -6   2   8      410.79      422.73     12.95 o 
  -5   2   8      169.62      139.90      3.68 o 
  -4   2   8     6495.09     7165.81    116.85 o 
  -3   2   8      747.47      849.74     21.61 o 
  -2   2   8      170.13      213.87      7.06 o 
  -1   2   8       21.34       21.19      1.66 o 
   0   2   8     2042.05     2357.68     39.55 o 
   1   2   8      306.98      320.28     10.20 o 
   2   2   8     2030.48     2128.87     51.17 o 
   3   2   8      929.41      854.69     25.93 o 
   4   2   8     1022.25     1024.75     18.88 o 
   5   2   8      793.85      757.65     14.71 o 
   6   2   8       25.95       24.98      2.36 o 
   7   2   8       50.39       42.20      3.48 o 
   8   2   8        4.98        1.96      2.61 o 
   9   2   8        4.03        4.32      4.71 o 
 -12   3   8       64.41       59.24      7.06 o 
 -11   3   8        7.35       11.38      4.71 o 
 -10   3   8      164.66      173.84      6.03 o 
  -9   3   8        0.27        0.47      3.33 o 
  -8   3   8       86.57       80.94      3.92 o 
  -7   3   8      269.55      304.90     10.60 o 
  -6   3   8       29.46       21.18      3.14 o 
  -5   3   8       39.56       41.19      3.92 o 
  -4   3   8      197.94      188.47      4.14 o 
  -3   3   8     1221.25     1235.68     30.67 o 
  -2   3   8       77.22       94.16      5.10 o 
  -1   3   8     4100.47     4183.33     97.23 o 
   0   3   8      154.95      123.21      5.89 o 
   1   3   8      110.78       96.13      5.49 o 
   2   3   8      262.13      241.60     12.56 o 
   3   3   8      161.94      173.61      5.40 o 
   4   3   8      820.87      772.88     12.46 o 
   5   3   8       12.62       15.27      2.32 o 
   6   3   8        0.77       -1.35      2.45 o 
   7   3   8      147.59      142.03      5.93 o 
   8   3   8        4.29        2.41      2.82 o 
 -12   4   8        2.10        3.14      5.10 o 
 -11   4   8       20.69        9.02      4.71 o 
 -10   4   8       24.67       24.32      5.10 o 
  -9   4   8      639.42      577.43     18.06 o 
  -8   4   8       76.45       71.79      5.88 o 
  -7   4   8       21.15       17.26      3.53 o 
  -6   4   8      123.50      125.94      6.28 o 
  -5   4   8      275.19      278.24      9.81 o 
  -4   4   8        8.09        7.85      2.35 o 
  -3   4   8       20.93       11.94      1.57 o 
  -2   4   8     1910.10     1894.03     45.65 o 
  -1   4   8      962.51      974.76     25.14 o 
   0   4   8       75.87       66.37      3.18 o 
   1   4   8       14.24       10.80      1.81 o 
   2   4   8      164.27      147.44      6.27 o 
   3   4   8      324.75      341.15      6.87 o 
   4   4   8      194.40      192.16      5.11 o 
   5   4   8        0.24       -1.90      3.33 o 
   6   4   8       12.87       10.38      3.01 o 
   7   4   8       13.15        8.89      3.19 o 
   8   4   8        9.03        6.53      3.39 o 
 -12   5   8        3.18        5.49      4.71 o 
 -11   5   8       93.66      102.00      8.24 o 
 -10   5   8      113.28      102.00      7.45 o 
  -9   5   8       86.84       93.37      7.06 o 
  -8   5   8        1.01        1.57      3.14 o 
  -7   5   8        0.21        4.32      3.14 o 
  -6   5   8      165.63      127.91      6.67 o 
  -5   5   8      128.38      111.43      6.28 o 
  -4   5   8      214.54      202.12      5.10 o 
  -3   5   8       36.18       41.97      3.92 o 
  -2   5   8      977.21      925.70     16.94 o 
  -1   5   8        0.29        2.55      1.66 o 
   0   5   8        5.95        5.79      1.79 o 
   1   5   8       72.14       91.42      3.98 o 
   2   5   8      140.79      141.92      4.22 o 
   3   5   8       12.41       19.57      2.24 o 
   4   5   8        0.81       -3.74      2.50 o 
   5   5   8        6.72        9.04      3.11 o 
   6   5   8       67.70       71.55      7.26 o 
   7   5   8       14.25       12.51      3.68 o 
 -13   6   8        0.00       -4.32      5.49 o 
 -12   6   8        3.02       -1.57      5.10 o 
 -11   6   8        4.22        1.96      4.32 o 
 -10   6   8      103.61       89.84      7.45 o 
  -9   6   8       35.87       28.25      4.71 o 
  -8   6   8       25.75       30.21      4.71 o 
  -7   6   8      291.60      294.70     11.38 o 
  -6   6   8       10.06        8.63      3.14 o 
  -5   6   8      702.05      683.97     19.63 o 
  -4   6   8        4.82        6.05      1.37 o 
  -3   6   8       18.27       25.49      5.49 o 
  -2   6   8      836.69      815.42     15.41 o 
  -1   6   8      170.51      160.41      4.99 o 
   0   6   8       78.53       74.72      3.15 o 
   1   6   8       58.92       58.57      3.15 o 
   2   6   8        1.38       -2.57      1.71 o 
   3   6   8      121.50      135.44      8.24 o 
   4   6   8        2.51        3.38      7.26 o 
   5   6   8        2.68        0.49      3.11 o 
   6   6   8       21.12        9.41      5.30 o 
 -12   7   8      127.66      131.82     10.20 o 
 -11   7   8       63.76       76.11      7.45 o 
 -10   7   8        1.53       -3.14      3.92 o 
  -9   7   8        6.20        0.00      3.53 o 
  -8   7   8      119.21      123.19      7.85 o 
  -7   7   8     3574.74     3629.12     87.04 o 
  -6   7   8      762.92      778.57     22.38 o 
  -5   7   8      141.18      142.34      5.10 o 
  -4   7   8      377.58      367.34      7.99 o 
  -3   7   8      575.52      537.80     14.92 o 
  -2   7   8      179.35      176.34      8.44 o 
  -1   7   8        0.65       -1.11      1.70 o 
   0   7   8        0.26        3.72      1.85 o 
   1   7   8        0.10        2.55      2.77 o 
   2   7   8       55.08       56.25      4.29 o 
   3   7   8       16.82       11.64      3.46 o 
   4   7   8        0.94       -0.90      3.18 o 
   5   7   8        4.18        3.56      3.57 o 
 -12   8   8       42.14       32.56      6.28 o 
 -11   8   8       21.18       27.85      5.88 o 
 -10   8   8      137.50      158.50      9.81 o 
  -9   8   8       21.50       22.36      5.10 o 
  -8   8   8        0.56       -3.53      3.92 o 
  -7   8   8      107.07      118.48      8.24 o 
  -6   8   8      427.89      438.38     14.91 o 
  -5   8   8      121.36      129.66      4.62 o 
  -4   8   8        2.73        5.81      2.07 o 
  -3   8   8      248.81      248.19      6.66 o 
  -2   8   8       83.40       90.16      3.67 o 
  -1   8   8      130.29      134.54      4.27 o 
   0   8   8        0.46       -2.94      2.50 o 
   1   8   8       39.79       30.46      3.88 o 
   2   8   8       81.69       76.91      5.27 o 
   3   8   8        5.80        6.20      3.46 o 
   4   8   8        8.44        5.01      3.68 o 
 -12   9   8       15.87       17.26      5.88 o 
 -11   9   8       30.06       36.88      6.28 o 
 -10   9   8        2.28        6.67      4.32 o 
  -9   9   8        0.92        3.92      4.32 o 
  -8   9   8      110.93      116.52      8.24 o 
  -7   9   8       87.62       83.17      7.45 o 
  -6   9   8        0.11       -2.35      3.92 o 
  -5   9   8      223.80      228.42      6.31 o 
  -4   9   8       52.08       52.17      4.53 o 
  -3   9   8       32.31       35.65      2.52 o 
  -2   9   8        1.55        5.02      2.62 o 
  -1   9   8        8.51        3.31      2.90 o 
   0   9   8        8.45        6.28      3.05 o 
   1   9   8        2.40        4.68      3.46 o 
   2   9   8       10.95        7.45      3.61 o 
   3   9   8       20.99       30.00      4.69 o 
 -11  10   8       10.99        8.24      5.49 o 
 -10  10   8        4.10        6.28      4.71 o 
  -9  10   8       26.15       14.91      5.10 o 
  -8  10   8        3.54       -1.18      3.92 o 
  -7  10   8        4.24        8.63      4.32 o 
  -6  10   8      177.01      155.76      8.63 o 
  -5  10   8        2.04        1.65      1.92 o 
  -4  10   8       42.18       54.63      6.08 o 
  -3  10   8       49.79       66.86      9.02 o 
  -2  10   8       40.98       45.48      5.88 o 
  -1  10   8        5.77        3.73      3.05 o 
   0  10   8        0.31        0.78      3.33 o 
   1  10   8        1.20       -1.96      4.32 o 
 -11  11   8       14.10        7.06      5.49 o 
 -10  11   8        6.01        3.53      5.10 o 
  -9  11   8        1.76        0.78      4.71 o 
  -8  11   8      107.29      118.48      8.24 o 
  -7  11   8       31.88       36.84      4.01 o 
  -6  11   8       32.51       36.88      5.88 o 
  -5  11   8       66.33       80.42      7.45 o 
  -4  11   8        0.07        3.06      2.73 o 
  -3  11   8       57.25       59.05      4.41 o 
  -2  11   8        9.32       16.43      3.74 o 
  -1  11   8        8.15        4.51      3.61 o 
  -9  12   8       56.49       51.00      6.67 o 
  -8  12   8        0.15        2.75      5.10 o 
  -7  12   8       20.10       26.68      5.49 o 
  -6  12   8       56.26       59.24      7.06 o 
  -5  12   8        8.86        9.41      5.10 o 
  -4  12   8       18.78       12.16      5.49 o 
  -3  12   8       21.62       23.91      4.01 o 
   3 -13   9       29.41       29.98      4.01 o 
   4 -13   9      150.90      169.09      6.94 o 
   5 -13   9      104.58      121.55      6.24 o 
   6 -13   9       31.54       34.39      4.13 o 
   7 -13   9        0.10        4.15      3.19 o 
   8 -13   9       69.51       71.79      8.63 o 
   9 -13   9       10.53        9.81      5.88 o 
   1 -12   9      119.38       99.65      8.24 o 
   2 -12   9        1.73        0.47      2.90 o 
   3 -12   9        0.01       -0.04      2.90 o 
   4 -12   9      651.06      634.22     14.01 o 
   5 -12   9      136.03      175.82     10.40 o 
   6 -12   9      113.69      129.79     15.50 o 
   7 -12   9        6.98        6.70      3.11 o 
   8 -12   9      137.97      153.79     10.99 o 
   9 -12   9       79.01       94.15      9.42 o 
  10 -12   9       51.19       63.16      8.63 o 
  -1 -11   9        0.40       -5.49      4.32 o 
   0 -11   9       22.23       21.58      5.10 o 
   1 -11   9        1.16        0.90      2.75 o 
   2 -11   9       10.14        7.12      2.94 o 
   3 -11   9       25.03       23.32      3.18 o 
   4 -11   9       12.50       14.99      3.01 o 
   5 -11   9        0.37        0.47      2.62 o 
   6 -11   9       34.45       40.44      4.32 o 
   7 -11   9       18.09       18.31      2.90 o 
   8 -11   9      342.09      341.78     14.91 o 
   9 -11   9      191.53      216.57     12.16 o 
  10 -11   9        0.17       -5.49      5.10 o 
  11 -11   9       32.78       40.80      8.24 o 
  -3 -10   9        3.55        6.00      3.85 o 
  -2 -10   9       15.84       18.37      3.85 o 
  -1 -10   9       17.59       13.34      4.71 o 
   0 -10   9       33.87       32.23      2.90 o 
   1 -10   9       15.03       11.32      2.94 o 
   2 -10   9       12.34        8.06      3.73 o 
   3 -10   9      232.80      204.92      6.52 o 
   4 -10   9       44.21       37.93      3.46 o 
   5 -10   9       27.53       29.09      4.51 o 
   6 -10   9        1.95        2.15      2.25 o 
   7 -10   9       14.49       19.72      2.67 o 
   8 -10   9       77.64       87.81      4.90 o 
   9 -10   9      174.19      160.19      6.69 o 
  10 -10   9       17.36        9.93      3.39 o 
  11 -10   9      117.32      116.69      6.97 o 
  12 -10   9       73.27       72.48      7.45 o 
  -4  -9   9        2.19        5.33      3.46 o 
  -3  -9   9       14.87       13.16      3.57 o 
  -2  -9   9       85.07       78.62      5.40 o 
  -1  -9   9        0.02       -1.83      4.19 o 
   0  -9   9       89.69       85.50      3.85 o 
   1  -9   9      297.79      293.35     10.01 o 
   2  -9   9      419.17      396.70      9.02 o 
   3  -9   9      143.36      163.20      7.85 o 
   4  -9   9      202.28      213.67      6.87 o 
   5  -9   9      208.92      227.58      5.05 o 
   6  -9   9        6.33        4.24      1.63 o 
   7  -9   9      176.69      198.16      4.82 o 
   8  -9   9       31.06       13.96      3.11 o 
   9  -9   9       15.42       15.36      3.11 o 
  10  -9   9        8.64        4.90      3.29 o 
  11  -9   9       52.60       66.87      5.47 o 
  12  -9   9       67.20       87.92      6.64 o 
  -5  -8   9        2.74       -1.18      5.10 o 
  -4  -8   9       15.31       15.78      3.46 o 
  -3  -8   9        1.25        5.17      2.90 o 
  -2  -8   9      118.06      109.20      5.25 o 
  -1  -8   9       21.65       19.52      2.84 o 
   0  -8   9      148.17      142.27      4.62 o 
   1  -8   9       59.00       54.92      4.71 o 
   2  -8   9     2122.87     2145.72     36.97 o 
   3  -8   9        0.00        2.46      2.07 o 
   4  -8   9     1272.58     1336.78     19.33 o 
   5  -8   9       85.11       89.48      3.07 o 
   6  -8   9       28.13       37.87      2.44 o 
   7  -8   9        5.94        5.60      1.55 o 
   8  -8   9       91.99       86.82      5.08 o 
   9  -8   9      122.71      101.00      5.47 o 
  10  -8   9      134.54      124.98      6.48 o 
  11  -8   9       52.34       52.85      4.90 o 
  12  -8   9      110.21       94.14      6.79 o 
  -6  -7   9       90.45      122.01      9.42 o 
  -5  -7   9      115.45      116.52      9.81 o 
  -4  -7   9       15.59        9.02      4.32 o 
  -3  -7   9       35.54       28.33      3.18 o 
  -2  -7   9        0.74       -3.52      2.35 o 
  -1  -7   9       68.54       61.48      2.47 o 
   0  -7   9       43.19       35.19      2.45 o 
   1  -7   9      104.73      104.31      4.32 o 
   2  -7   9     1691.47     1678.51     29.18 o 
   3  -7   9      111.08      109.71      3.27 o 
   4  -7   9     1924.49     1909.78     26.70 o 
   5  -7   9       21.30       18.30      1.63 o 
   6  -7   9        5.44        9.88      1.96 o 
   7  -7   9        1.31       -1.41      2.25 o 
   8  -7   9       17.55       20.85      3.11 o 
   9  -7   9        7.30        7.17      3.01 o 
  10  -7   9       56.73       61.47      4.97 o 
  11  -7   9       14.95       11.03      3.68 o 
  12  -7   9       62.67       69.47      5.84 o 
  -7  -6   9       22.74       30.21      6.28 o 
  -6  -6   9        0.20       -2.19      2.07 o 
  -5  -6   9       17.08       18.86      2.11 o 
  -4  -6   9       69.41       75.64      4.32 o 
  -3  -6   9      172.89      167.42      5.92 o 
  -2  -6   9       36.53       26.57      4.71 o 
  -1  -6   9        2.60        2.47      1.77 o 
   0  -6   9        5.00        8.27      1.60 o 
   1  -6   9      227.93      231.97      5.41 o 
   2  -6   9        8.40        5.05      0.70 o 
   3  -6   9      106.21       98.94      2.71 o 
   4  -6   9      278.78      307.34      5.46 o 
   5  -6   9      600.70      577.62     11.74 o 
   6  -6   9      303.43      271.58      7.15 o 
   7  -6   9       40.34       25.52      3.14 o 
   8  -6   9        6.23       -0.78      3.92 o 
   9  -6   9       40.70       30.99      5.88 o 
  10  -6   9        0.40       -3.82      2.94 o 
  11  -6   9       84.67       85.61      5.92 o 
  12  -6   9       24.33       27.90      4.52 o 
  -8  -5   9       46.86       49.95      4.13 o 
  -7  -5   9       75.34       83.95      4.50 o 
  -6  -5   9       24.33       26.54      3.14 o 
  -5  -5   9        6.76        7.60      2.02 o 
  -4  -5   9       44.62       44.99      2.93 o 
  -3  -5   9      219.19      198.05      4.69 o 
  -2  -5   9       55.58       49.58      3.73 o 
  -1  -5   9       27.84       28.71      1.66 o 
   0  -5   9     1341.47     1355.71     23.33 o 
   1  -5   9      591.63      538.88     10.13 o 
   2  -5   9      455.34      441.29      5.92 o 
   3  -5   9       14.56       23.00      1.88 o 
   4  -5   9       20.86       27.09      1.75 o 
   5  -5   9      406.21      411.73     13.74 o 
   6  -5   9      475.32      458.07     15.31 o 
   7  -5   9      613.13      571.57     18.84 o 
   8  -5   9      448.91      445.06     16.48 o 
   9  -5   9       34.07       29.42      5.49 o 
  10  -5   9       38.90       32.56      6.28 o 
  11  -5   9      183.53      201.66     12.55 o 
  12  -5   9        8.18        9.81      5.88 o 
  -9  -4   9       51.11       55.60      4.34 o 
  -8  -4   9      156.47      164.87      6.31 o 
  -7  -4   9      102.14      110.29      5.15 o 
  -6  -4   9      388.41      387.90     11.18 o 
  -5  -4   9       44.54       52.91      3.53 o 
  -4  -4   9      132.10      134.39      3.92 o 
  -3  -4   9      944.98      948.61     16.72 o 
  -2  -4   9       76.76       92.41      2.90 o 
  -1  -4   9       62.28       71.79      3.14 o 
   0  -4   9      430.30      358.41      9.81 o 
   1  -4   9       79.73      120.32      3.48 o 
   2  -4   9     1550.38     1582.05     38.55 o 
   3  -4   9     1064.31     1178.57     43.23 o 
   4  -4   9      621.19      595.02     16.49 o 
   5  -4   9     4421.62     4501.66    106.20 o 
   6  -4   9     2230.14     2246.06     55.87 o 
   7  -4   9     1969.64     1898.75     48.76 o 
   8  -4   9      199.28      191.08     10.20 o 
   9  -4   9       38.13       35.70      5.88 o 
  10  -4   9       82.01       72.97      7.85 o 
  11  -4   9       96.80      125.15     10.59 o 
  12  -4   9       78.11       93.37      9.81 o 
  -9  -3   9        0.04       -0.90      2.82 o 
  -8  -3   9       51.21       39.87      3.57 o 
  -7  -3   9        1.91       -3.32      2.25 o 
  -6  -3   9       54.76       47.67      3.53 o 
  -5  -3   9       17.97       16.37      1.59 o 
  -4  -3   9      231.34      240.94      5.56 o 
  -3  -3   9      675.46      687.44     17.87 o 
  -2  -3   9      275.96      261.77      7.46 o 
  -1  -3   9     6243.65     6822.70    155.48 o 
   0  -3   9      341.02      317.24     10.21 o 
   1  -3   9     2051.29     2205.21     36.62 o 
   2  -3   9     1286.59     1284.84     22.24 o 
   3  -3   9      288.80      314.07      6.41 o 
   4  -3   9       48.79       39.89      1.75 o 
   5  -3   9       30.44       24.71      3.92 o 
   6  -3   9        6.71       12.55      3.92 o 
   7  -3   9      669.27      634.03     20.02 o 
   8  -3   9       43.85       30.99      5.49 o 
   9  -3   9       23.57       21.18      5.49 o 
  10  -3   9        0.18       -3.14      4.32 o 
  11  -3   9       66.35       86.31      9.02 o 
 -10  -2   9        7.75       11.56      3.39 o 
  -9  -2   9        1.89        0.24      2.73 o 
  -8  -2   9        1.18       -2.48      2.45 o 
  -7  -2   9       33.33       26.52      3.01 o 
  -6  -2   9     1130.14     1125.14     21.43 o 
  -5  -2   9      255.20      253.28      4.94 o 
  -4  -2   9        7.09        4.96      1.57 o 
  -3  -2   9      131.24      116.39      3.57 o 
  -2  -2   9     2904.41     3202.70     74.13 o 
  -1  -2   9       58.78       72.96      2.35 o 
   0  -2   9      129.91      118.26      3.18 o 
   1  -2   9        0.80        1.37      1.11 o 
   2  -2   9     1420.43     1583.78     38.55 o 
   3  -2   9      441.59      511.55     14.53 o 
   4  -2   9       77.13       59.63      5.10 o 
   5  -2   9      223.99      220.53      9.42 o 
   6  -2   9       98.55       83.57      6.67 o 
   7  -2   9     1422.23     1367.36     36.54 o 
   8  -2   9      162.87      164.78      9.42 o 
   9  -2   9      231.41      225.22     11.38 o 
  10  -2   9       19.23       17.65      5.49 o 
  11  -2   9        0.00       -1.57      4.71 o 
 -11  -1   9       84.29       94.76      6.20 o 
 -10  -1   9        1.67       -4.16      2.77 o 
  -9  -1   9       13.91       13.43      2.90 o 
  -8  -1   9      103.58       93.76      4.97 o 
  -7  -1   9      189.29      197.70      8.63 o 
  -6  -1   9      482.81      513.57      8.68 o 
  -5  -1   9       59.85       61.63      2.54 o 
  -4  -1   9       50.78       57.13      3.92 o 
  -3  -1   9      480.40      478.61      8.87 o 
  -2  -1   9     1017.12     1132.73     21.62 o 
  -1  -1   9      528.89      591.03     10.69 o 
   0  -1   9      356.57      360.47     12.96 o 
   1  -1   9        0.66        0.98      1.11 o 
   2  -1   9      422.07      416.16     12.17 o 
   3  -1   9      913.98      878.94     23.18 o 
   4  -1   9        7.80        9.05      1.77 o 
   5  -1   9      246.77      229.01     12.16 o 
   6  -1   9       78.92       76.71      3.08 o 
   7  -1   9      633.48      637.55     12.54 o 
   8  -1   9       91.75       79.25      7.45 o 
   9  -1   9       42.54       47.08      6.28 o 
  10  -1   9        0.22       -1.96      4.71 o 
  11  -1   9       98.20      114.55     10.20 o 
 -11   0   9       61.85       63.35      4.90 o 
 -10   0   9      125.89      147.46      5.96 o 
  -9   0   9       10.84        7.45      2.50 o 
  -8   0   9      131.98      137.32      5.55 o 
  -7   0   9     1671.29     1744.91     30.57 o 
  -6   0   9        5.12        2.13      1.50 o 
  -5   0   9      796.92      785.65     11.86 o 
  -4   0   9      872.44      887.81     22.39 o 
  -3   0   9       37.41       45.12      3.53 o 
  -2   0   9       35.86       49.12      2.75 o 
  -1   0   9      121.34      120.59      5.69 o 
   0   0   9       64.14       62.80      2.77 o 
   1   0   9      620.37      577.00     15.71 o 
   2   0   9      356.47      330.52     10.60 o 
   3   0   9      149.42      156.56      6.67 o 
   4   0   9        9.63       10.31      1.60 o 
   5   0   9        6.57        9.32      1.71 o 
   6   0   9      648.99      670.12     13.25 o 
   7   0   9       23.54       23.63      2.37 o 
   8   0   9        2.26        2.50      2.02 o 
   9   0   9        4.30        0.00      4.32 o 
  10   0   9       55.68       54.14      7.06 o 
 -11   1   9        3.05        2.54      2.90 o 
 -10   1   9       79.64       81.60      4.99 o 
  -9   1   9       84.92       84.95      4.69 o 
  -8   1   9       40.60       43.02      3.18 o 
  -7   1   9       11.91       16.23      2.17 o 
  -6   1   9      196.93      205.81      5.36 o 
  -5   1   9       81.62       78.47      5.10 o 
  -4   1   9     1485.17     1614.58     29.69 o 
  -3   1   9     1189.62     1185.37     20.43 o 
  -2   1   9       76.21       91.81      4.32 o 
  -1   1   9       19.04        7.45      1.96 o 
   0   1   9       52.92       60.02      3.92 o 
   1   1   9       53.14       65.52      4.32 o 
   2   1   9     2088.99     2164.85     52.36 o 
   3   1   9      619.91      639.34     12.33 o 
   4   1   9      278.53      285.39      6.87 o 
   5   1   9        5.86        6.16      2.16 o 
   6   1   9       40.41       38.42      2.82 o 
   7   1   9       59.49       47.60      3.19 o 
   8   1   9       20.23       14.76      2.61 o 
   9   1   9        3.09        4.32      4.32 o 
  10   1   9        4.46       -0.78      5.10 o 
 -12   2   9        1.57        5.10      5.10 o 
 -11   2   9       48.47       73.36      7.06 o 
 -10   2   9       82.86       83.94      6.87 o 
  -9   2   9       48.24       36.34      6.28 o 
  -8   2   9      600.76      634.59     12.73 o 
  -7   2   9      538.31      458.69      9.39 o 
  -6   2   9      345.71      313.92      8.05 o 
  -5   2   9       33.80       24.89      1.66 o 
  -4   2   9      242.25      310.76      6.31 o 
  -3   2   9     2814.04     2994.99     70.58 o 
  -2   2   9      598.33      588.31     16.10 o 
  -1   2   9     1620.32     1542.14     37.78 o 
   0   2   9     1118.52     1134.06     28.70 o 
   1   2   9      788.72      855.92     22.39 o 
   2   2   9       53.73       84.35      5.49 o 
   3   2   9        3.46        0.00      2.55 o 
   4   2   9      268.52      272.61      7.04 o 
   5   2   9      220.43      228.48     13.34 o 
   6   2   9       88.23       93.26      3.97 o 
   7   2   9       15.36       11.33      2.73 o 
   8   2   9        1.23        0.08      2.61 o 
   9   2   9        2.09       -4.32      4.32 o 
 -12   3   9      102.03      106.32      9.02 o 
 -11   3   9      115.93       95.33      8.24 o 
 -10   3   9      220.06      231.49     10.59 o 
  -9   3   9      144.75      122.58     13.34 o 
  -8   3   9        0.89       -1.18      3.14 o 
  -7   3   9      206.98      213.45      9.02 o 
  -6   3   9      310.22      293.15     10.20 o 
  -5   3   9      892.30      913.22     16.04 o 
  -4   3   9      372.37      472.34      8.94 o 
  -3   3   9      864.88      930.68     23.96 o 
  -2   3   9     3498.60     3694.54     86.43 o 
  -1   3   9     1005.07      956.46     24.76 o 
   0   3   9        0.54        2.75      2.35 o 
   1   3   9        4.02        2.75      2.35 o 
   2   3   9      877.56      910.38     17.08 o 
   3   3   9       93.95      112.13      5.10 o 
   4   3   9      330.69      323.48      8.18 o 
   5   3   9      239.09      225.24      7.59 o 
   6   3   9       17.91       13.94      2.82 o 
   7   3   9       68.88       61.08      4.69 o 
   8   3   9       16.11       20.51      3.39 o 
 -12   4   9      116.04      100.83      8.63 o 
 -11   4   9      153.94      154.19      9.42 o 
 -10   4   9      527.14      498.84     16.88 o 
  -9   4   9      132.48      118.88      8.24 o 
  -8   4   9       86.67       87.09      6.28 o 
  -7   4   9      626.36      619.09     18.45 o 
  -6   4   9      180.64      152.24      7.06 o 
  -5   4   9        9.85       -1.57      2.35 o 
  -4   4   9      256.33      247.00      5.49 o 
  -3   4   9       16.86       11.77      2.75 o 
  -2   4   9      570.65      673.75     18.45 o 
  -1   4   9     1130.41     1146.64     29.08 o 
   0   4   9      246.98      245.26      9.03 o 
   1   4   9      126.63      111.03      6.28 o 
   2   4   9        1.54        6.80      3.45 o 
   3   4   9       12.31       11.62      2.11 o 
   4   4   9       65.57       73.30      4.15 o 
   5   4   9        4.44        2.80      2.73 o 
   6   4   9        3.99       -2.29      2.73 o 
   7   4   9        3.60        6.34      3.29 o 
   8   4   9        0.69       -1.27      3.19 o 
 -12   5   9       45.48       43.54      6.67 o 
 -11   5   9       53.99       50.21      6.28 o 
 -10   5   9       12.36        8.63      4.32 o 
  -9   5   9       58.12       50.61      5.88 o 
  -8   5   9      246.81      241.32     10.20 o 
  -7   5   9      473.61      514.17     16.09 o 
  -6   5   9      199.78      212.67      9.02 o 
  -5   5   9       10.17        5.88      2.75 o 
  -4   5   9       38.80       44.50      3.33 o 
  -3   5   9      575.48      591.60     11.34 o 
  -2   5   9      400.96      389.28      8.83 o 
  -1   5   9      100.85       92.47      3.74 o 
   0   5   9       11.11        5.30      1.94 o 
   1   5   9      344.00      359.27      7.08 o 
   2   5   9      300.50      289.69      6.34 o 
   3   5   9      430.02      455.07      8.59 o 
   4   5   9        0.15       -0.66      2.62 o 
   5   5   9       11.46       13.50      3.18 o 
   6   5   9       13.39       16.73      3.57 o 
   7   5   9       19.42       13.42      3.68 o 
 -12   6   9       31.13       32.56      6.28 o 
 -11   6   9      200.52      205.20     10.99 o 
 -10   6   9        0.94        2.75      3.92 o 
  -9   6   9      111.46       92.59      7.06 o 
  -8   6   9      129.53      126.33      7.85 o 
  -7   6   9       24.47       30.60      4.32 o 
  -6   6   9       11.16        9.41      3.53 o 
  -5   6   9       39.02       43.15      4.71 o 
  -4   6   9       56.99       45.98      2.82 o 
  -3   6   9      278.20      281.60      6.59 o 
  -2   6   9       33.16       36.79      2.75 o 
  -1   6   9       27.08       31.11      2.62 o 
   0   6   9        0.02       -1.18      1.76 o 
   1   6   9       57.44       47.50      3.98 o 
   2   6   9        0.36       -2.66      1.85 o 
   3   6   9        0.51       -0.20      3.73 o 
   4   6   9       11.29        9.91      3.29 o 
   5   6   9        8.58        7.76      3.29 o 
   6   6   9       48.20       63.89      5.36 o 
 -12   7   9        1.49       -4.32      4.71 o 
 -11   7   9        0.44        7.06      4.71 o 
 -10   7   9        0.34        1.18      4.32 o 
  -9   7   9       31.92       27.46      5.10 o 
  -8   7   9      365.75      366.13     13.73 o 
  -7   7   9      547.82      571.49     18.06 o 
  -6   7   9        0.02        3.92      3.53 o 
  -5   7   9      263.68      246.57      6.08 o 
  -4   7   9       90.91       74.87      5.88 o 
  -3   7   9       62.15       59.65      3.61 o 
  -2   7   9       39.47       37.79      2.90 o 
  -1   7   9       67.86       59.87      3.28 o 
   0   7   9      106.18       98.54      3.99 o 
   1   7   9       12.30       16.51      3.05 o 
   2   7   9       32.53       44.90      4.01 o 
   3   7   9        0.49       -0.17      3.18 o 
   4   7   9        0.01        3.87      3.29 o 
   5   7   9        0.08        0.17      4.71 o 
 -12   8   9       16.64       13.34      5.49 o 
 -11   8   9       28.01       20.40      5.49 o 
 -10   8   9      103.44      107.89      8.24 o 
  -9   8   9       48.07       36.09      5.49 o 
  -8   8   9       20.11       20.01      4.71 o 
  -7   8   9      436.91      407.76     14.52 o 
  -6   8   9      726.26      719.59     21.20 o 
  -5   8   9       26.64       20.12      2.32 o 
  -4   8   9      496.04      504.08     10.78 o 
  -3   8   9       79.90       77.70      4.16 o 
  -2   8   9        0.38        6.16      1.93 o 
  -1   8   9        7.57        9.38      2.08 o 
   0   8   9        0.11       -0.93      2.75 o 
   1   8   9       10.98       11.72      3.29 o 
   2   8   9        8.53        6.92      3.46 o 
   3   8   9        0.03       -0.33      3.29 o 
   4   8   9        2.72        2.15      5.10 o 
 -12   9   9       37.57       48.64      7.45 o 
 -11   9   9       33.20       36.88      6.28 o 
 -10   9   9       46.27       44.72      6.28 o 
  -9   9   9      105.26      100.82      7.85 o 
  -8   9   9        3.43        2.35      4.32 o 
  -7   9   9       15.38       12.55      4.71 o 
  -6   9   9       69.21       67.08      6.28 o 
  -5   9   9      398.91      429.58      9.61 o 
  -4   9   9       98.47       97.24      4.57 o 
  -3   9   9        0.04        2.69      1.93 o 
  -2   9   9       50.31       41.03      3.68 o 
  -1   9   9        1.95        0.59      3.33 o 
   0   9   9        3.22        0.39      3.05 o 
   1   9   9        0.68       -0.89      3.18 o 
   2   9   9        3.42        1.79      3.46 o 
 -11  10   9       18.69       20.01      5.88 o 
 -10  10   9       76.81       72.18      7.45 o 
  -9  10   9        6.35        5.10      4.32 o 
  -8  10   9        2.32       -1.57      4.32 o 
  -7  10   9       10.62        4.32      3.92 o 
  -6  10   9       41.49       30.60      5.10 o 
  -5  10   9        7.96        6.52      3.14 o 
  -4  10   9        8.66        7.87      2.54 o 
  -3  10   9        5.77        4.17      3.01 o 
  -2  10   9        0.77        3.14      3.01 o 
  -1  10   9       52.71       58.84      4.57 o 
   0  10   9        9.24        3.92      5.88 o 
   1  10   9        0.52       -2.81      3.46 o 
 -10  11   9        8.84        9.81      5.49 o 
  -9  11   9        3.99       -0.39      4.32 o 
  -8  11   9        6.93        7.45      4.71 o 
  -6  11   9       60.04       77.67      7.45 o 
  -5  11   9       11.89       21.18      5.49 o 
  -4  11   9       33.67       32.76      3.68 o 
  -3  11   9        1.08        4.15      3.29 o 
  -2  11   9        1.14        1.57      4.32 o 
  -1  11   9        5.31        4.16      3.92 o 
  -8  12   9        0.19        1.18      5.10 o 
  -7  12   9        2.47        1.18      5.10 o 
  -6  12   9       34.41       46.29      6.67 o 
  -5  12   9       28.48       34.52      6.28 o 
  -4  12   9       20.34       21.18      6.28 o 
   3 -13  10       16.48       11.70      3.74 o 
   4 -13  10        1.22        3.43      3.18 o 
   5 -13  10       22.47       27.07      3.85 o 
   6 -13  10       11.99        8.21      3.29 o 
   7 -13  10       37.24       37.94      4.13 o 
   8 -13  10       27.18       33.74      7.06 o 
   1 -12  10        1.20        9.41      4.71 o 
   2 -12  10        0.32        1.46      4.90 o 
   3 -12  10       12.99       16.97      3.46 o 
   4 -12  10        1.90        6.17      3.18 o 
   5 -12  10       10.08       19.33      4.12 o 
   6 -12  10        0.66        8.38      4.12 o 
   7 -12  10       18.92       18.26      3.39 o 
   8 -12  10        0.06       -1.57      5.10 o 
   9 -12  10       23.16       27.46      6.67 o 
  10 -12  10        9.57        5.10      5.88 o 
  -1 -11  10        4.69        1.96      4.71 o 
   0 -11  10       29.69       19.22      5.10 o 
   1 -11  10       87.29       98.75     11.57 o 
   2 -11  10       66.08       74.85      4.72 o 
   3 -11  10        7.26        2.94      2.77 o 
   4 -11  10       25.22       23.54      3.18 o 
   5 -11  10        1.82        0.94      2.73 o 
   6 -11  10       11.90        5.94      3.14 o 
   7 -11  10        3.11       -0.78      3.73 o 
   8 -11  10        0.44        3.53      5.10 o 
   9 -11  10       13.32       20.40      5.88 o 
  10 -11  10        4.11        1.57      5.49 o 
  11 -11  10       11.17        1.57      5.88 o 
  -3 -10  10       32.86       33.63      4.24 o 
  -2 -10  10       54.87       50.21      5.88 o 
  -1 -10  10       56.50       49.04      6.28 o 
   0 -10  10       25.05       24.48      4.90 o 
   1 -10  10       11.82        6.67      2.45 o 
   2 -10  10        1.11       -0.39      5.30 o 
   3 -10  10      157.42      159.84     16.48 o 
   4 -10  10      275.42      297.50      9.42 o 
   5 -10  10      164.22      190.82      6.13 o 
   6 -10  10       94.06       89.97      5.10 o 
   7 -10  10       26.77       27.80      4.32 o 
   8 -10  10        8.32       10.16      2.90 o 
   9 -10  10       20.98       22.99      3.57 o 
  10 -10  10        0.02       -3.53      3.01 o 
  11 -10  10       30.04       27.83      4.34 o 
  -4  -9  10       33.34       40.41      6.28 o 
  -3  -9  10       38.58       41.62      4.24 o 
  -2  -9  10        6.92       12.85      3.29 o 
  -1  -9  10        9.14        8.91      2.94 o 
   0  -9  10       30.76       24.16      3.92 o 
   1  -9  10      224.98      247.08      7.65 o 
   2  -9  10      225.25      210.41      6.24 o 
   3  -9  10      849.36      891.53     17.21 o 
   4  -9  10      336.94      304.41      7.88 o 
   5  -9  10      205.07      202.12      4.63 o 
   6  -9  10      201.96      214.89      4.86 o 
   7  -9  10      173.82      151.50      5.56 o 
   8  -9  10      115.70      110.64      5.47 o 
   9  -9  10       27.03       23.24      3.57 o 
  10  -9  10      165.41      150.98      6.69 o 
  11  -9  10       67.50       59.33      5.28 o 
  12  -9  10       47.17       47.38      5.69 o 
  -5  -8  10       30.86       32.17      6.28 o 
  -4  -8  10       53.25       50.21      6.67 o 
  -3  -8  10      229.51      218.44      7.43 o 
  -2  -8  10       69.49       77.69      9.22 o 
  -1  -8  10      143.13      140.50      5.10 o 
   0  -8  10      377.20      374.16      8.20 o 
   1  -8  10      687.80      705.85     14.72 o 
   2  -8  10       93.02      110.00      4.57 o 
   3  -8  10        7.79        6.92      2.35 o 
   4  -8  10      851.59      841.48     12.72 o 
   5  -8  10      576.28      566.25      9.37 o 
   6  -8  10      232.36      237.58      4.98 o 
   7  -8  10      613.14      559.24     12.41 o 
   8  -8  10       18.40       18.07      3.11 o 
   9  -8  10        1.63        0.82      2.73 o 
  10  -8  10       86.24      105.98      6.20 o 
  11  -8  10        0.94       -0.77      3.46 o 
  12  -8  10      114.64      133.59     11.57 o 
  -6  -7  10        3.70        3.14      5.10 o 
  -5  -7  10       33.33       42.37      6.28 o 
  -4  -7  10       35.41       36.48      5.49 o 
  -3  -7  10       31.48       31.38      5.10 o 
  -2  -7  10       42.05       39.00      3.46 o 
  -1  -7  10        2.58        0.00      1.40 o 
   0  -7  10      112.07      145.07      4.34 o 
   1  -7  10      901.16      877.34     16.10 o 
   2  -7  10     1255.19     1275.18     22.64 o 
   3  -7  10      151.03      145.42      3.57 o 
   4  -7  10       24.23       37.70      4.36 o 
   5  -7  10      265.51      277.61      5.32 o 
   6  -7  10      273.40      250.48      6.87 o 
   7  -7  10       28.24       29.90      3.01 o 
   8  -7  10        0.17       -1.87      2.45 o 
   9  -7  10       90.22       73.55      5.13 o 
  10  -7  10      883.01      896.92     19.26 o 
  11  -7  10       57.07       46.63      5.88 o 
  12  -7  10        0.06       -3.24      3.74 o 
  -7  -6  10        4.82       -3.92      4.71 o 
  -6  -6  10        3.53       -0.95      2.14 o 
  -5  -6  10       39.03       38.26      2.97 o 
  -4  -6  10      127.30      119.11      6.87 o 
  -3  -6  10        6.92        6.45      1.13 o 
  -2  -6  10      116.05      115.88      2.79 o 
  -1  -6  10        2.79        6.24      3.14 o 
   0  -6  10      917.94      868.23     15.52 o 
   1  -6  10      595.77      572.38     10.96 o 
   2  -6  10      466.51      435.25     10.47 o 
   3  -6  10      259.25      245.48      5.68 o 
   4  -6  10        8.62        7.14      2.94 o 
   5  -6  10      303.78      287.09      7.15 o 
   6  -6  10       82.17       81.21      6.67 o 
   7  -6  10       72.16       58.06      6.28 o 
   8  -6  10        6.99        5.88      4.32 o 
   9  -6  10      116.48      109.46      9.02 o 
  10  -6  10       82.96       83.56      8.24 o 
  11  -6  10        0.01        2.65      3.46 o 
  12  -6  10        0.40        3.89      3.57 o 
  -8  -5  10       52.23       55.14      4.71 o 
  -7  -5  10        2.23        0.15      4.32 o 
  -6  -5  10        6.35        6.19      2.37 o 
  -5  -5  10       26.47       32.36      2.37 o 
  -4  -5  10       80.79       66.62      3.08 o 
  -3  -5  10       39.63       37.19      3.14 o 
  -2  -5  10       51.25       55.71      2.75 o 
  -1  -5  10      378.65      380.31      9.81 o 
   0  -5  10      142.88      131.05      4.71 o 
   1  -5  10       51.44       63.16      3.92 o 
   2  -5  10      118.15      108.41      3.39 o 
   3  -5  10        2.19        3.14      2.35 o 
   4  -5  10      570.38      611.94     15.70 o 
   5  -5  10       35.16       33.35      4.32 o 
   6  -5  10       18.16        4.71      3.53 o 
   7  -5  10      248.51      248.78     11.38 o 
   8  -5  10       48.53       46.68      6.28 o 
   9  -5  10        6.19       -0.39      4.32 o 
  10  -5  10       12.51       12.16      5.49 o 
  11  -5  10       18.55       23.93      6.28 o 
  12  -5  10        8.45       10.59      6.28 o 
  -9  -4  10       46.28       58.81      4.51 o 
  -8  -4  10        3.47        5.10      2.73 o 
  -7  -4  10       29.67       30.08      3.19 o 
  -6  -4  10       80.10       86.56      4.21 o 
  -5  -4  10        0.42        0.55      2.75 o 
  -4  -4  10      186.97      198.25      5.08 o 
  -3  -4  10       22.35       18.54      2.35 o 
  -2  -4  10       11.93        9.41      1.57 o 
  -1  -4  10       93.81       65.52      3.14 o 
   0  -4  10      467.36      516.63     13.35 o 
   1  -4  10       84.72      117.11      3.29 o 
   2  -4  10     2715.96     2726.79     64.62 o 
   3  -4  10       62.87       69.13      2.82 o 
   4  -4  10       75.98       67.47      2.73 o 
   5  -4  10      108.71      115.74      7.06 o 
   7  -4  10      257.55      253.09     11.38 o 
   8  -4  10      145.77      152.62      9.81 o 
   9  -4  10       87.51       74.54      7.45 o 
  10  -4  10        1.16       -2.35      4.71 o 
  11  -4  10      203.62      224.03     12.56 o 
  -9  -3  10       62.71       62.27      4.57 o 
  -8  -3  10       94.15       82.94      4.79 o 
  -7  -3  10        8.59        8.19      2.45 o 
  -6  -3  10     2264.76     2245.82     38.62 o 
  -5  -3  10      576.00      590.34      9.48 o 
  -4  -3  10        3.01        5.13      1.60 o 
  -3  -3  10      133.55      143.99      5.10 o 
  -2  -3  10       43.92       56.49      3.14 o 
  -1  -3  10      224.56      204.45      6.28 o 
   0  -3  10      616.35      653.16     15.12 o 
   1  -3  10      160.30      199.75      8.24 o 
   2  -3  10      515.73      422.65     15.12 o 
   3  -3  10     2271.22     2581.06     43.43 o 
   4  -3  10     1044.71      931.34     16.72 o 
   5  -3  10      145.94      180.48      8.63 o 
   6  -3  10      780.14      764.52     22.38 o 
   7  -3  10       55.15       47.08      6.28 o 
   8  -3  10      172.04      164.00      9.42 o 
   9  -3  10        3.70        3.92      4.71 o 
  10  -3  10       19.25       16.87      5.49 o 
  11  -3  10        6.16       17.65      6.28 o 
 -10  -2  10        4.73        4.76      3.18 o 
  -9  -2  10      159.80      162.35      8.83 o 
  -8  -2  10      203.88      202.07      9.42 o 
  -7  -2  10        7.55       -1.18      2.45 o 
  -6  -2  10       81.15       69.79      3.38 o 
  -5  -2  10       79.30       75.51      2.83 o 
  -4  -2  10      430.48      446.88      8.87 o 
  -3  -2  10       38.06       56.88      3.53 o 
  -2  -2  10     7013.84     7254.88    189.92 o 
  -1  -2  10      122.35      134.07      3.46 o 
   0  -2  10     2281.58     2545.58     42.95 o 
   1  -2  10      369.96      407.87     11.78 o 
   2  -2  10       98.77      148.70      6.67 o 
   3  -2  10      158.10      188.34      7.85 o 
   4  -2  10      285.98      315.92     10.99 o 
   5  -2  10      102.79      111.26      5.10 o 
   6  -2  10       58.81       56.10      5.88 o 
   7  -2  10       27.31       43.94      5.88 o 
   8  -2  10        1.07       -3.53      3.92 o 
   9  -2  10       19.77       26.68      5.49 o 
  10  -2  10       31.96       30.21      6.28 o 
 -10  -1  10       36.25       32.59      3.74 o 
  -9  -1  10       41.44       34.99      3.53 o 
  -8  -1  10      322.48      332.07      8.59 o 
  -7  -1  10      609.08      613.69     12.63 o 
  -6  -1  10      453.33      467.50     10.56 o 
  -5  -1  10      306.77      287.13      5.43 o 
  -4  -1  10      760.94      759.52     19.64 o 
  -3  -1  10     1267.54     1342.11     22.79 o 
  -2  -1  10     3633.15     3672.86     69.30 o 
  -1  -1  10      844.56      787.47     31.04 o 
   0  -1  10       23.14       36.48      3.53 o 
   1  -1  10     2692.65     2694.90     63.88 o 
   2  -1  10       14.58       28.64      3.14 o 
   3  -1  10       15.31       35.70      3.53 o 
   4  -1  10        1.53        0.00      2.35 o 
   5  -1  10       43.68       59.12      2.77 o 
   6  -1  10      155.25      148.31      4.39 o 
   7  -1  10      551.88      539.76     12.56 o 
   8  -1  10      162.50      180.87     10.20 o 
   9  -1  10        2.24        9.81      4.71 o 
 -11   0  10       16.17       25.32      3.74 o 
 -10   0  10       25.39       31.63      3.73 o 
  -9   0  10       35.41       39.41      4.71 o 
  -8   0  10      150.16      134.99      5.13 o 
  -7   0  10     3033.93     3087.19     52.19 o 
  -6   0  10      431.65      418.19      9.03 o 
  -5   0  10      533.13      534.45     21.98 o 
  -4   0  10      226.42      263.31      8.63 o 
  -3   0  10        8.92        9.41      2.35 o 
  -2   0  10     1341.86     1260.82     31.07 o 
  -1   0  10      298.12      235.51      7.85 o 
   0   0  10      772.18      938.98     23.97 o 
   1   0  10     1739.61     1918.23     46.44 o 
   2   0  10     3404.67     3496.81     82.47 o 
   3   0  10      172.50      189.52      7.85 o 
   4   0  10       45.37       37.90      2.73 o 
   5   0  10        7.12        7.69      1.71 o 
   6   0  10       85.26       87.77      3.98 o 
   7   0  10       72.65       63.13      6.87 o 
   8   0  10       15.93       11.77      4.71 o 
  10   0  10        7.41       12.16      5.49 o 
 -11   1  10       93.14       89.84      7.85 o 
 -10   1  10        0.63        3.53      2.62 o 
  -9   1  10       74.15       69.84      4.29 o 
  -8   1  10       50.30       44.58      5.69 o 
  -7   1  10     1273.96     1226.60     21.94 o 
  -6   1  10     1123.11     1100.75     28.28 o 
  -5   1  10      704.97      791.24     20.81 o 
  -4   1  10      100.72      121.96      3.57 o 
  -3   1  10      866.06      861.56     22.00 o 
  -2   1  10     2003.70     1896.65     45.67 o 
  -1   1  10      227.34      203.68      7.46 o 
   0   1  10       31.67       39.62      3.53 o 
   1   1  10      868.72      816.79     21.61 o 
   2   1  10     1281.46     1169.81     29.87 o 
   3   1  10     1206.95     1147.84     29.86 o 
   4   1  10      218.11      205.24      5.64 o 
   5   1  10        8.38        5.59      2.17 o 
   6   1  10      320.91      320.56      7.92 o 
   7   1  10       57.60       59.80      3.96 o 
   8   1  10       73.08       58.85      6.67 o 
   9   1  10        3.03        2.75      4.71 o 
 -12   2  10       26.47       38.05      6.67 o 
 -11   2  10       15.74       12.95      4.71 o 
 -10   2  10        0.04       -1.05      2.45 o 
  -9   2  10       89.75       76.09      4.29 o 
  -8   2  10      249.00      268.78     10.59 o 
  -7   2  10       25.97       28.64      3.92 o 
  -6   2  10      293.43      255.93      5.85 o 
  -5   2  10      242.11      260.06      5.85 o 
  -4   2  10      476.85      447.43     19.24 o 
  -3   2  10       21.62       28.64      3.14 o 
  -2   2  10      872.95      861.20     22.39 o 
  -1   2  10        7.66        4.32      1.96 o 
   0   2  10      212.54      175.41      7.06 o 
   1   2  10        3.61        0.39      2.35 o 
   2   2  10      100.97      114.17      6.28 o 
   3   2  10       19.61       13.06      2.17 o 
   4   2  10      205.19      228.11      6.48 o 
   5   2  10      226.62      243.80      8.24 o 
   6   2  10        1.21       -1.89      2.35 o 
   7   2  10       10.64        8.85      2.73 o 
   8   2  10       25.44       20.40      5.49 o 
   9   2  10        0.28        0.39      4.71 o 
 -12   3  10       35.14       36.48      6.28 o 
 -11   3  10        0.50        1.18      4.32 o 
 -10   3  10        6.31        2.75      4.32 o 
  -9   3  10        7.70        0.39      3.92 o 
  -8   3  10        3.81       -0.78      3.53 o 
  -7   3  10        0.83       -0.78      2.75 o 
  -6   3  10        0.01       -2.75      2.35 o 
  -5   3  10      288.52      313.25      6.51 o 
  -4   3  10        5.84        3.14      2.35 o 
  -3   3  10      555.72      667.07     18.45 o 
  -2   3  10      833.38      805.26     21.60 o 
  -1   3  10      480.55      522.13     14.92 o 
   0   3  10      354.41      328.91     10.99 o 
   1   3  10       12.46        2.75      2.75 o 
   2   3  10      141.23      149.88      5.13 o 
   3   3  10      498.47      474.81     10.26 o 
   4   3  10      495.45      487.18     20.80 o 
   5   3  10      161.68      151.78      4.83 o 
   6   3  10       15.73       12.28      3.14 o 
   7   3  10        2.76        1.40      2.82 o 
   8   3  10       35.13       32.95      6.28 o 
 -12   4  10        3.07       -2.75      4.71 o 
 -11   4  10       71.12       76.89      7.45 o 
 -10   4  10       33.40       34.13      5.49 o 
  -9   4  10      252.07      210.71      9.81 o 
  -8   4  10       96.39       80.03      6.67 o 
  -7   4  10        4.45        8.63      3.14 o 
  -6   4  10       17.03       17.65      3.53 o 
  -5   4  10       90.79       74.15      5.88 o 
  -4   4  10      223.12      229.95      8.63 o 
  -3   4  10      293.47      279.82      9.81 o 
  -2   4  10       84.81       80.82      5.49 o 
  -1   4  10      761.89      778.35     21.21 o 
   0   4  10       32.66       32.56      3.92 o 
   1   4  10      367.88      351.65     11.77 o 
   2   4  10        6.06       -0.94      2.07 o 
   3   4  10       17.88       19.82      2.33 o 
   4   4  10       30.17       34.18      2.79 o 
   5   4  10        4.40        3.87      2.90 o 
   6   4  10       34.76       33.29      3.77 o 
   7   4  10        3.22       -0.46      3.01 o 
 -12   5  10       96.73      102.00      8.63 o 
 -11   5  10        8.49        8.63      5.10 o 
 -10   5  10       91.74       84.74      7.45 o 
  -9   5  10      168.41      146.74      8.63 o 
  -8   5  10      314.17      316.67     12.16 o 
  -7   5  10        0.21        1.18      3.14 o 
  -6   5  10        7.82        5.10      3.14 o 
  -5   5  10        1.25       -0.78      2.75 o 
  -4   5  10       37.02       35.84      2.25 o 
  -3   5  10      445.49      424.95      8.83 o 
  -2   5  10       28.19       25.49      3.92 o 
  -1   5  10       75.01       92.69      4.51 o 
   0   5  10       27.48       34.29      2.77 o 
   1   5  10       80.53       71.55      3.24 o 
   2   5  10       51.68       44.36      2.72 o 
   3   5  10       66.89       80.05      4.12 o 
   4   5  10        0.23       -3.94      2.62 o 
   5   5  10       15.42       14.25      3.29 o 
   6   5  10       88.89       93.34      6.03 o 
 -12   6  10       34.74       46.29      7.06 o 
 -11   6  10        3.94        5.49      5.10 o 
 -10   6  10      277.98      284.87     12.56 o 
  -9   6  10       26.04       23.14      5.10 o 
  -8   6  10       72.34       75.32      6.67 o 
  -7   6  10       62.43       51.39      5.49 o 
  -6   6  10        4.29        7.06      3.53 o 
  -5   6  10      188.61      209.52      9.02 o 
  -4   6  10      118.63      121.76      3.85 o 
  -3   6  10       25.62       31.95      5.49 o 
  -2   6  10        1.29        2.94      1.94 o 
  -1   6  10      117.48      121.05      5.10 o 
   0   6  10       17.12       17.12      2.11 o 
   1   6  10      112.09      114.00      4.21 o 
   2   6  10       28.70       25.49      2.47 o 
   3   6  10       10.05       10.34      3.18 o 
   4   6  10        3.70       -2.19      3.53 o 
   5   6  10        5.42        4.60      3.46 o 
 -12   7  10       29.64       31.78      6.28 o 
 -11   7  10        1.30        3.92      4.71 o 
 -10   7  10       23.31       22.36      5.10 o 
  -9   7  10      254.92      266.81     11.77 o 
  -8   7  10       62.29       86.31      7.45 o 
  -7   7  10      518.61      492.97     16.48 o 
  -6   7  10       80.10       73.75      7.06 o 
  -5   7  10       33.45       28.13      2.75 o 
  -4   7  10       48.28       40.51      2.61 o 
  -3   7  10      593.00      581.83     18.65 o 
  -2   7  10       57.47       61.55      4.02 o 
  -1   7  10      102.09      106.47      3.91 o 
   0   7  10       25.58       23.57      2.41 o 
   1   7  10       21.12       18.50      3.05 o 
   2   7  10        0.62        1.18      3.05 o 
   3   7  10       11.00       12.39      3.33 o 
   4   7  10        0.00       -1.68      3.46 o 
 -12   8  10        2.96        0.00      5.10 o 
 -11   8  10       27.33       25.11      5.88 o 
 -10   8  10      208.93      224.82     11.38 o 
  -9   8  10       25.44       25.50      5.10 o 
  -8   8  10       11.06       12.55      4.71 o 
  -7   8  10        0.71        6.28      3.92 o 
  -6   8  10      402.22      436.39     14.91 o 
  -5   8  10     1370.46     1359.75     24.25 o 
  -4   8  10       38.88       41.13      3.11 o 
  -3   8  10      199.97      186.61      5.96 o 
  -2   8  10      192.50      187.32      5.06 o 
  -1   8  10       47.82       53.71      3.15 o 
   0   8  10       22.57       25.08      3.46 o 
   1   8  10       59.75       48.61      4.29 o 
   2   8  10       48.93       45.26      4.29 o 
   3   8  10        9.31        1.96      3.61 o 
 -12   9  10       22.46       31.38      6.67 o 
 -11   9  10       30.21       18.44      5.49 o 
 -10   9  10        4.15        1.18      4.71 o 
  -9   9  10       43.15       43.94      6.28 o 
  -8   9  10        1.76       -2.35      3.92 o 
  -7   9  10      146.90      147.91      9.02 o 
  -6   9  10       65.27       58.45      5.88 o 
  -5   9  10        5.39        5.31      2.25 o 
  -4   9  10       17.54       22.76      2.73 o 
  -3   9  10       79.32       75.73      3.90 o 
  -2   9  10       40.03       41.02      3.85 o 
  -1   9  10       16.86       19.26      3.46 o 
   0   9  10       17.82       21.18      3.74 o 
   1   9  10        8.01       10.34      3.74 o 
   2   9  10        1.91       -1.37      3.61 o 
 -11  10  10       22.11       19.22      6.28 o 
 -10  10  10       22.46       22.75      5.88 o 
  -9  10  10       38.02       37.27      5.88 o 
  -8  10  10       38.16       35.70      5.88 o 
  -7  10  10        5.70       -1.18      3.92 o 
  -6  10  10       12.22       15.30      4.71 o 
  -5  10  10        6.58        5.49      3.92 o 
  -4  10  10       16.81       18.27      3.01 o 
  -3  10  10      100.34       99.38      5.88 o 
  -2  10  10        0.15        3.74      4.71 o 
  -1  10  10       22.93       29.54      4.51 o 
   0  10  10        1.51       -0.20      3.33 o 
 -10  11  10        1.38       -0.78      5.10 o 
  -9  11  10       57.44       63.16      7.45 o 
  -8  11  10        0.91        2.35      4.32 o 
  -6  11  10        1.53        1.96      4.71 o 
  -5  11  10       20.42       32.95      5.88 o 
  -4  11  10        0.05        4.71      4.71 o 
  -3  11  10        0.10       -2.28      3.01 o 
  -2  11  10       19.72       17.43      3.85 o 
  -8  12  10        1.51       -3.92      5.10 o 
  -7  12  10        0.23        3.14      4.71 o 
  -6  12  10        2.22       -1.18      4.71 o 
  -5  12  10       13.74       18.44      6.28 o 
   4 -13  11        8.50        5.66      3.92 o 
   5 -13  11        1.51        1.33      3.53 o 
   6 -13  11        9.17        4.05      3.29 o 
   7 -13  11        1.41        2.35      5.49 o 
   8 -13  11       20.63       13.73      6.28 o 
   1 -12  11        7.18        4.71      5.10 o 
   2 -12  11       22.99       20.10      3.46 o 
   3 -12  11       30.57       26.60      3.61 o 
   4 -12  11       52.14       63.05      4.57 o 
   5 -12  11      273.94      278.17     13.34 o 
   6 -12  11      407.65      468.30     14.13 o 
   7 -12  11      166.48      195.78      7.07 o 
   8 -12  11       16.14       14.51      5.49 o 
   9 -12  11      147.18      166.35     11.77 o 
  10 -12  11       31.89       19.61      6.67 o 
  -1 -11  11        3.03        1.96      4.71 o 
   0 -11  11       17.18       15.69      4.71 o 
   1 -11  11      115.88      119.08      5.36 o 
   2 -11  11      361.01      366.85      9.29 o 
   3 -11  11        1.17        0.00      2.77 o 
   4 -11  11       64.43       74.61      4.99 o 
   5 -11  11      358.33      380.22      9.66 o 
   6 -11  11      178.35      173.52      6.22 o 
   7 -11  11       20.15       19.50      4.71 o 
   8 -11  11       28.30       20.40      5.88 o 
   9 -11  11      191.62      166.35     10.99 o 
  10 -11  11       43.86       50.21      7.85 o 
  -2 -10  11       20.61        8.63      4.71 o 
  -1 -10  11       12.98        4.71      4.32 o 
   0 -10  11        5.00        5.45      2.45 o 
   1 -10  11       62.59       44.93      3.33 o 
   2 -10  11      288.23      310.52      8.63 o 
   3 -10  11      193.66      199.20      7.45 o 
   4 -10  11       21.91       23.86      5.49 o 
   5 -10  11       38.29       42.79      3.39 o 
   6 -10  11      112.64      114.15      5.08 o 
   7 -10  11        1.43        1.42      2.32 o 
   8 -10  11       18.43        6.67      5.10 o 
   9 -10  11      177.35      166.64      6.79 o 
  10 -10  11       18.90       21.88      3.96 o 
  11 -10  11        4.40       -4.07      3.53 o 
  -4  -9  11       55.18       54.53      7.06 o 
  -3  -9  11       31.94       20.40      5.49 o 
  -2  -9  11        8.55        4.71      4.32 o 
  -1  -9  11       58.20       44.03      3.73 o 
   0  -9  11        0.53       -2.67      2.35 o 
   1  -9  11       59.36       52.91      3.29 o 
   2  -9  11       26.27       22.77      2.90 o 
   3  -9  11       72.42       72.44      4.02 o 
   4  -9  11       19.89       14.37      2.54 o 
   5  -9  11       40.86       45.23      3.73 o 
   6  -9  11        0.86        3.67      1.59 o 
   7  -9  11       26.62       20.76      3.11 o 
   8  -9  11        3.16        5.83      2.82 o 
   9  -9  11       53.75       59.46      4.62 o 
  10  -9  11       21.54       25.93      3.85 o 
  11  -9  11        3.31        0.78      3.39 o 
  -5  -8  11       42.57       52.17      7.06 o 
  -4  -8  11       44.72       46.68      6.67 o 
  -3  -8  11       26.27       18.44      4.71 o 
  -2  -8  11       19.95       26.28      4.32 o 
  -1  -8  11      192.52      174.07      4.79 o 
   0  -8  11      391.03      396.63      8.55 o 
   1  -8  11      345.68      346.18      8.03 o 
   2  -8  11       98.33       95.55      4.44 o 
   3  -8  11      128.34      127.81      4.97 o 
   4  -8  11       99.52      118.20      3.42 o 
   5  -8  11      461.34      487.06      8.23 o 
   6  -8  11       26.71       28.07      2.90 o 
   7  -8  11       10.82       21.07      3.11 o 
   8  -8  11      214.03      211.75      7.25 o 
   9  -8  11        8.85        8.02      3.01 o 
  10  -8  11      233.24      227.85      8.38 o 
  11  -8  11       35.24       32.57      4.69 o 
  12  -8  11       48.30       53.43      5.47 o 
  -6  -7  11       18.49       21.97      6.28 o 
  -5  -7  11      151.20      157.32     10.59 o 
  -4  -7  11       55.22       52.96      6.28 o 
  -3  -7  11        1.13        1.96      4.32 o 
  -2  -7  11       12.30       12.95      1.57 o 
  -1  -7  11      475.03      445.36      9.05 o 
   0  -7  11       40.27       29.99      2.25 o 
   1  -7  11       29.90       32.31      2.62 o 
   2  -7  11      167.24      163.64      6.08 o 
   3  -7  11     1965.41     1957.59     27.22 o 
   4  -7  11     1468.48     1452.97     25.68 o 
   5  -7  11      106.45      118.16      4.71 o 
   6  -7  11      299.39      291.24      9.42 o 
   7  -7  11       57.13       63.75      4.29 o 
   8  -7  11        0.18       -1.26      2.55 o 
   9  -7  11        0.14       -2.87      2.54 o 
  10  -7  11        9.31       26.28      6.67 o 
  11  -7  11        1.42        2.75      3.57 o 
  12  -7  11       17.36       13.88      4.34 o 
  -7  -6  11        0.51        5.49      5.49 o 
  -6  -6  11      125.91      134.96      9.42 o 
  -5  -6  11       64.28       68.37      3.62 o 
  -4  -6  11      137.52      139.28      4.34 o 
  -3  -6  11      164.73      165.12      4.44 o 
  -2  -6  11       37.94       42.76      2.75 o 
  -1  -6  11      616.62      613.97     15.31 o 
   0  -6  11      215.70      227.58      7.46 o 
   1  -6  11        0.25       -1.57      1.96 o 
   2  -6  11      133.84      127.77      4.32 o 
   3  -6  11      108.52      112.53      3.77 o 
   4  -6  11       10.69       12.69      1.96 o 
   5  -6  11      208.95      198.23      8.83 o 
   6  -6  11      159.12      177.73      9.02 o 
   7  -6  11       83.42       67.09      6.67 o 
   8  -6  11        6.24        4.71      4.32 o 
   9  -6  11        5.83        7.45      4.71 o 
  10  -6  11       26.26       25.50      6.28 o 
  11  -6  11        3.67        5.10      5.88 o 
  12  -6  11        2.64        4.48      3.85 o 
  -8  -5  11       95.01      108.17      6.47 o 
  -7  -5  11      238.02      275.67      7.90 o 
  -6  -5  11      140.12      140.99      5.29 o 
  -5  -5  11       48.90       38.24      2.97 o 
  -4  -5  11      261.60      280.12      6.67 o 
  -3  -5  11      292.24      269.25      6.02 o 
  -2  -5  11      192.36      150.28      5.10 o 
  -1  -5  11      512.82      462.41     12.17 o 
   0  -5  11      133.11      131.44      5.10 o 
   1  -5  11     1247.98     1184.33     26.53 o 
   2  -5  11      727.64      730.99     21.01 o 
   3  -5  11     1004.00      955.39     25.14 o 
   4  -5  11       14.09       23.59      4.12 o 
   5  -5  11        0.02       -1.33      1.57 o 
   6  -5  11        7.65        5.10      3.53 o 
   7  -5  11      391.82      393.23     14.91 o 
   8  -5  11      184.41      174.20     10.59 o 
   9  -5  11        1.23       -1.57      4.32 o 
  10  -5  11        0.30        3.14      4.71 o 
  11  -5  11       36.02       43.15      7.45 o 
  -8  -4  11       53.91       56.39      4.13 o 
  -7  -4  11      103.03      110.59      8.24 o 
  -6  -4  11       55.32       55.81      5.88 o 
  -5  -4  11      126.57      128.03      4.50 o 
  -4  -4  11        0.01       -0.84      1.66 o 
  -3  -4  11      749.15      771.54     19.24 o 
  -2  -4  11       59.12       67.48      3.53 o 
  -1  -4  11      697.85      678.15     16.88 o 
   0  -4  11        1.99        0.39      1.57 o 
   1  -4  11      709.82      676.88     22.78 o 
   2  -4  11      261.33      271.57      9.42 o 
   3  -4  11       51.05       49.16      2.54 o 
   4  -4  11        7.32       11.31      1.40 o 
   5  -4  11      214.93      224.84      9.81 o 
   6  -4  11      898.31      907.94     25.92 o 
   7  -4  11      974.30      930.71     27.10 o 
   8  -4  11       55.21       46.68      6.28 o 
   9  -4  11       28.54       23.14      5.49 o 
  10  -4  11       54.49       49.43      7.45 o 
  11  -4  11      106.32      115.73     10.59 o 
  -9  -3  11       23.30       27.87      7.45 o 
  -8  -3  11        7.03       11.38      3.01 o 
  -7  -3  11        0.78       -2.49      2.25 o 
  -6  -3  11        1.37        2.23      2.54 o 
  -5  -3  11        3.93        1.61      4.45 o 
  -4  -3  11      220.30      196.54      5.69 o 
  -3  -3  11       23.87       16.08      1.96 o 
  -2  -3  11       26.19       19.61      2.35 o 
  -1  -3  11      738.92      826.47     18.65 o 
   0  -3  11      675.68      774.94     23.56 o 
   1  -3  11      949.14      992.88     25.15 o 
   2  -3  11        6.74        6.28      2.35 o 
   3  -3  11        9.12        9.25      2.94 o 
   4  -3  11      103.71      114.36      6.47 o 
   5  -3  11      208.85      216.20      9.81 o 
   6  -3  11     2724.16     2653.08     65.73 o 
   7  -3  11       42.33       47.86      6.28 o 
   8  -3  11      333.67      312.75     13.34 o 
   9  -3  11       76.33       76.11      7.85 o 
  10  -3  11      124.66      136.92     10.59 o 
  11  -3  11       68.90       71.40      8.63 o 
 -10  -2  11        8.12       13.68      3.46 o 
  -9  -2  11        3.75        6.33      2.90 o 
  -8  -2  11        5.47        9.23      2.62 o 
  -7  -2  11      278.85      271.45      7.32 o 
  -6  -2  11       26.46       20.22      4.32 o 
  -5  -2  11       91.13       89.06      3.68 o 
  -4  -2  11       36.73       52.18      3.53 o 
  -3  -2  11      690.37      720.55     18.46 o 
  -2  -2  11      526.28      483.30      8.87 o 
  -1  -2  11        8.60       17.04      1.51 o 
   0  -2  11      279.49      419.55     11.77 o 
   1  -2  11      266.72      333.20     10.60 o 
   2  -2  11     3055.01     3422.21     80.83 o 
   3  -2  11      141.09      149.10      7.06 o 
   4  -2  11        0.13        0.39      2.75 o 
   5  -2  11      458.63      441.40      8.85 o 
   6  -2  11      876.79      895.08     16.41 o 
   7  -2  11      689.58      659.91     20.81 o 
   8  -2  11        4.88        3.92      3.92 o 
   9  -2  11        0.02       -5.88      3.92 o 
  10  -2  11       41.79       61.98      7.85 o 
 -10  -1  11        1.84        1.53      3.33 o 
  -9  -1  11        9.11        4.12      3.33 o 
  -8  -1  11        4.44        1.27      2.35 o 
  -7  -1  11       11.71        8.77      2.62 o 
  -6  -1  11      148.67      151.78      5.25 o 
  -5  -1  11       11.67        5.49      2.35 o 
  -4  -1  11      100.75       51.00      3.92 o 
  -3  -1  11        1.97        1.96      1.96 o 
  -2  -1  11      811.95      831.99     21.21 o 
  -1  -1  11       94.60       78.86      4.32 o 
   0  -1  11      114.85       88.67      4.71 o 
   1  -1  11      493.80      449.95     13.35 o 
   2  -1  11     1011.89     1125.39     29.08 o 
   3  -1  11       40.07       24.71      3.53 o 
   4  -1  11       76.32       57.67      5.49 o 
   5  -1  11      140.61      131.26      4.04 o 
   6  -1  11      630.01      637.54     12.54 o 
   7  -1  11       61.44       48.08      5.88 o 
   8  -1  11       39.69       34.52      5.88 o 
   9  -1  11       35.02       38.44      6.28 o 
 -11   0  11        3.92        7.45      4.71 o 
 -10   0  11       15.60       20.00      3.33 o 
  -9   0  11       27.86       30.07      3.18 o 
  -8   0  11        7.23       -0.20      4.51 o 
  -7   0  11     1263.76     1297.34     32.80 o 
  -6   0  11      470.25      453.73     13.74 o 
  -5   0  11      665.83      639.98     17.67 o 
  -4   0  11      546.14      537.07     14.92 o 
  -3   0  11      431.49      461.64     13.35 o 
  -2   0  11       10.14       17.26      2.35 o 
  -1   0  11        0.70       -1.57      1.57 o 
   0   0  11       20.50       15.30      2.75 o 
   1   0  11      207.55      252.72      9.03 o 
   2   0  11      735.80      843.22     22.78 o 
   3   0  11      166.84      177.75      8.24 o 
   4   0  11        0.34        3.02      3.92 o 
   5   0  11      518.04      556.52     11.40 o 
   6   0  11       19.59       16.68      2.37 o 
   7   0  11       93.25       76.46      8.24 o 
   8   0  11       10.44       11.38      4.71 o 
  10   0  11        0.93       -4.71      4.71 o 
 -11   1  11        0.31        3.14      4.32 o 
 -10   1  11        1.86       -0.09      2.55 o 
  -9   1  11       53.01       61.08      4.16 o 
  -8   1  11       20.63       19.60      3.92 o 
  -7   1  11       39.25       30.99      4.32 o 
  -6   1  11       64.98       47.86      4.32 o 
  -5   1  11       99.06      104.75      5.49 o 
  -4   1  11      262.61      222.51      7.85 o 
  -3   1  11     1397.80     1432.71     35.39 o 
  -2   1  11        2.43        1.96      1.96 o 
  -1   1  11       87.93       71.01      4.32 o 
   0   1  11      330.13      361.88     11.38 o 
   1   1  11      605.87      634.54     17.67 o 
   2   1  11        0.00        6.67      2.75 o 
   3   1  11       85.19       95.33      6.67 o 
   4   1  11        3.45       10.73      1.96 o 
   5   1  11       44.52       50.11      3.74 o 
   6   1  11       19.47       18.52      2.75 o 
   7   1  11       32.04       24.45      2.90 o 
   9   1  11        6.83        2.75      4.71 o 
 -12   2  11       62.96       67.48      7.45 o 
 -11   2  11        5.51       -3.53      4.32 o 
 -10   2  11       60.95       60.81      6.28 o 
  -9   2  11      367.29      318.25     12.16 o 
  -8   2  11      270.13      300.57     11.77 o 
  -7   2  11      133.48      125.16      7.06 o 
  -6   2  11       19.73       18.44      3.53 o 
  -5   2  11       45.39       44.50      4.32 o 
  -4   2  11      135.22      178.95      4.90 o 
  -3   2  11      303.53      344.19     10.99 o 
  -2   2  11       11.22       10.59      2.35 o 
  -1   2  11      881.83      899.22     23.57 o 
   0   2  11      294.08      229.98      8.63 o 
   1   2  11       14.39       14.12      3.14 o 
   2   2  11      828.02      811.37     22.39 o 
   3   2  11       42.25       38.01      2.73 o 
   4   2  11      671.60      693.31     14.00 o 
   5   2  11      103.73      106.33      5.25 o 
   6   2  11        0.71       -2.62      5.88 o 
   7   2  11        3.21        5.86      2.54 o 
   8   2  11        5.18        9.41      5.10 o 
   9   2  11        8.48        3.14      5.49 o 
 -12   3  11       76.95       81.21      8.24 o 
 -11   3  11       24.51       24.32      5.49 o 
 -10   3  11        0.12       -2.75      3.92 o 
  -9   3  11      158.63      126.33      8.24 o 
  -8   3  11       98.42      106.32      7.45 o 
  -7   3  11        2.16       -3.53      2.75 o 
  -6   3  11      211.96      210.54      4.86 o 
  -5   3  11        6.74        5.10      1.08 o 
  -4   3  11       98.82      101.61      5.88 o 
  -3   3  11      994.22     1079.59     27.89 o 
  -2   3  11     1064.29     1047.51     27.11 o 
  -1   3  11      773.07      748.16     20.42 o 
   0   3  11      494.81      556.65     16.09 o 
   1   3  11      185.23      172.65      7.85 o 
   2   3  11      287.85      275.87     10.20 o 
   3   3  11      783.28      811.85     15.82 o 
   4   3  11      256.90      253.05      7.48 o 
   5   3  11       27.64       23.65      3.63 o 
   6   3  11        0.07       -2.58      2.54 o 
   7   3  11       24.90       25.58      5.69 o 
   8   3  11        1.75        1.96      5.10 o 
 -12   4  11        6.44        9.41      5.10 o 
 -11   4  11       86.77       94.55      7.85 o 
 -10   4  11       30.57       20.40      5.10 o 
  -9   4  11       26.00       21.18      5.10 o 
  -8   4  11        1.35        1.96      3.53 o 
  -7   4  11      388.68      347.32     12.17 o 
  -6   4  11      340.21      329.65     11.38 o 
  -5   4  11      389.81      372.07     12.56 o 
  -4   4  11      520.94      534.27     16.09 o 
  -3   4  11       49.39       56.88      4.71 o 
  -2   4  11       87.62      105.14      5.88 o 
  -1   4  11      653.06      753.85     20.81 o 
   0   4  11       95.02       94.94      5.88 o 
   1   4  11      290.62      291.17     10.99 o 
   2   4  11       90.40       64.94      4.02 o 
   3   4  11      421.18      414.18      8.08 o 
   4   4  11      295.43      292.60      6.85 o 
   5   4  11        0.33       -0.81      2.62 o 
   6   4  11        0.95       -1.53      3.01 o 
   7   4  11        1.51        0.07      3.92 o 
 -12   5  11       95.64       99.25      9.42 o 
 -11   5  11      268.42      283.29     13.34 o 
 -10   5  11      163.36      143.99      9.02 o 
  -9   5  11        1.05        6.28      3.92 o 
  -8   5  11      165.68      167.92      8.63 o 
  -7   5  11       90.96       88.66      6.67 o 
  -6   5  11      182.57      178.92      8.24 o 
  -5   5  11      287.91      255.46      9.81 o 
  -4   5  11      262.74      264.05      6.22 o 
  -3   5  11      309.70      320.47      9.61 o 
  -2   5  11      171.87      187.37      5.36 o 
  -1   5  11      196.06      204.97      5.96 o 
   0   5  11      287.27      278.82      7.35 o 
   1   5  11       27.65       31.37      2.41 o 
   2   5  11        8.09        3.53      2.04 o 
   3   5  11       98.05      109.11      4.38 o 
   4   5  11        0.31        3.78      3.01 o 
   5   5  11        0.19        3.53      3.01 o 
   6   5  11        3.04        2.93      3.29 o 
 -12   6  11        4.02        6.67      5.10 o 
 -11   6  11       65.36       58.84      7.06 o 
 -10   6  11        0.14        1.57      4.32 o 
  -9   6  11       54.04       57.67      6.28 o 
  -8   6  11       37.99       36.09      5.10 o 
  -7   6  11       45.22       38.05      5.10 o 
  -6   6  11      228.48      227.58      9.81 o 
  -5   6  11        0.35        1.18      3.14 o 
  -4   6  11      302.56      274.72      6.50 o 
  -3   6  11        8.90        6.39      1.88 o 
  -2   6  11      276.55      273.78      7.20 o 
  -1   6  11       87.60       84.29      4.51 o 
   0   6  11        1.23       -2.09      2.84 o 
   1   6  11        9.75        8.48      2.18 o 
   2   6  11        6.84        5.10      2.77 o 
   3   6  11        3.45        0.17      2.90 o 
   4   6  11        0.01       -2.94      3.73 o 
   5   6  11       14.56       11.27      3.74 o 
 -12   7  11        5.05        1.57      5.49 o 
 -11   7  11        4.29        5.88      4.71 o 
 -10   7  11       19.05       15.30      5.10 o 
  -9   7  11        4.14       10.98      4.71 o 
  -8   7  11      513.41      505.90     17.27 o 
  -7   7  11       27.40       26.28      5.10 o 
  -6   7  11       27.12       26.68      4.71 o 
  -5   7  11       94.39       85.08      8.63 o 
  -4   7  11       50.82       46.04      2.90 o 
  -3   7  11      528.50      478.21     15.31 o 
  -2   7  11       17.47       18.55      2.62 o 
  -1   7  11       33.03       40.09      2.72 o 
   0   7  11       12.21       12.23      2.24 o 
   1   7  11       15.34        8.91      2.90 o 
   2   7  11        6.02        2.41      2.94 o 
   3   7  11        3.29       -0.78      3.18 o 
   4   7  11        2.84        1.24      3.57 o 
 -12   8  11       58.75       82.38      9.02 o 
 -11   8  11        6.88        0.78      5.10 o 
 -10   8  11        0.47        8.24      4.71 o 
  -9   8  11        9.21       17.26      5.10 o 
  -8   8  11        8.75        7.85      4.32 o 
  -7   8  11        0.76       -2.75      3.92 o 
  -6   8  11      464.98      494.89     16.48 o 
  -5   8  11      319.11      324.88      7.82 o 
  -4   8  11        2.25        1.50      2.17 o 
  -3   8  11      170.65      153.09      5.53 o 
  -2   8  11      107.53      118.09      5.64 o 
  -1   8  11       62.36       69.38      4.85 o 
   0   8  11       17.28       19.13      4.90 o 
   1   8  11        4.05        0.96      3.18 o 
   2   8  11       20.03       17.66      8.43 o 
   3   8  11        0.69       -5.33      3.92 o 
 -11   9  11        2.36        1.57      5.10 o 
 -10   9  11        2.40        2.35      4.71 o 
  -9   9  11       93.65       77.68      7.85 o 
  -8   9  11       89.42       84.35      7.45 o 
  -7   9  11       14.05       16.87      5.10 o 
  -6   9  11       53.36       54.92      6.28 o 
  -5   9  11        1.09        4.71      3.92 o 
  -4   9  11       33.99       37.21      3.11 o 
  -3   9  11        6.24        7.85      2.21 o 
  -2   9  11        0.81        5.63      4.90 o 
  -1   9  11       20.56       22.30      3.61 o 
   0   9  11        1.22        5.30      3.33 o 
   1   9  11        4.60        4.32      3.33 o 
   2   9  11        1.94       -3.42      3.46 o 
 -11  10  11        2.99       -6.28      4.71 o 
 -10  10  11        6.75        5.88      5.10 o 
  -9  10  11       47.20       47.47      6.67 o 
  -8  10  11       92.26       60.02      6.67 o 
  -7  10  11       48.55       38.44      5.88 o 
  -6  10  11       56.32       48.25      5.88 o 
  -5  10  11        1.12       -4.32      3.92 o 
  -4  10  11        0.17        6.22      2.90 o 
  -3  10  11        9.36       15.13      3.14 o 
  -2  10  11        1.55        1.96      3.18 o 
  -1  10  11        9.44       10.59      3.61 o 
   0  10  11        0.82        0.47      3.46 o 
  -9  11  11       14.98       15.30      5.49 o 
  -8  11  11       16.06       17.65      5.49 o 
  -6  11  11        0.24       -0.39      4.71 o 
  -5  11  11       34.04       34.52      6.28 o 
  -4  11  11        1.15        7.45      5.49 o 
  -3  11  11        2.65        1.26      3.18 o 
  -2  11  11        0.00        3.47      8.24 o 
   5 -13  12       11.08       10.98      3.46 o 
   6 -13  12       15.88       17.69      3.68 o 
   7 -13  12        0.04        0.00      5.10 o 
   1 -12  12        5.84        4.32      4.71 o 
   2 -12  12        2.76        0.77      2.90 o 
   3 -12  12        0.91       -0.35      2.90 o 
   4 -12  12       50.70       49.05      4.29 o 
   5 -12  12       44.19       50.09      4.24 o 
   6 -12  12       53.60       63.14     12.16 o 
   7 -12  12       61.16       74.93      8.24 o 
   8 -12  12       17.89        3.92      5.10 o 
   9 -12  12       44.53       45.51      7.45 o 
  -1 -11  12       20.24       11.77      5.10 o 
   0 -11  12        6.42        0.78      4.71 o 
   1 -11  12        4.84        1.96      2.82 o 
   2 -11  12       23.37       27.33      3.92 o 
   3 -11  12       71.03       65.01      7.45 o 
   4 -11  12      177.01      188.56      6.76 o 
   5 -11  12        0.75        6.16      2.82 o 
   6 -11  12        0.01        6.78      2.82 o 
   7 -11  12        0.01        3.53      4.71 o 
   8 -11  12       20.03       23.54      6.28 o 
   9 -11  12       13.57        4.32      5.49 o 
  10 -11  12        0.19       -1.96      5.49 o 
  -1 -10  12       43.55       43.94      5.49 o 
   0 -10  12      113.09      105.98      4.62 o 
   1 -10  12        0.18       -3.25      2.17 o 
   2 -10  12       39.84       33.07      3.33 o 
   3 -10  12      345.50      342.50      8.59 o 
   4 -10  12       28.49       32.72      3.29 o 
   5 -10  12        0.14        1.96      2.25 o 
   6 -10  12       41.80       46.00      7.26 o 
   7 -10  12        5.62        5.49      4.32 o 
   8 -10  12        0.03       -4.32      4.71 o 
   9 -10  12       28.00       26.93      3.77 o 
  10 -10  12       31.29       33.10      4.24 o 
  11 -10  12        2.94       -1.51      6.47 o 
  -1  -9  12      147.22      153.91      8.24 o 
   0  -9  12       61.64       56.35      3.68 o 
   1  -9  12      128.13      128.71      7.06 o 
   2  -9  12      364.04      380.53     13.93 o 
   3  -9  12      216.92      240.02      6.92 o 
   4  -9  12      124.44      164.28      5.47 o 
   5  -9  12       22.36       20.75      2.61 o 
   6  -9  12        4.19        1.70      2.32 o 
   7  -9  12      410.90      409.78     10.17 o 
   8  -9  12       85.76       89.78      4.99 o 
   9  -9  12       16.27       16.55      3.19 o 
  10  -9  12       21.75       21.21      6.28 o 
  11  -9  12       13.98       18.12      4.32 o 
  -5  -8  12        7.35        7.06      5.10 o 
  -4  -8  12       66.58       87.09      9.02 o 
  -2  -8  12      113.71      113.38      4.32 o 
  -1  -8  12        7.21       11.77      2.35 o 
   0  -8  12        0.41       -2.47      1.88 o 
   1  -8  12        0.53       -2.91      1.94 o 
   2  -8  12       30.34       18.21      3.14 o 
   3  -8  12      551.37      537.28     11.22 o 
   4  -8  12       16.27       16.97      2.07 o 
   5  -8  12        6.67        5.98      2.25 o 
   6  -8  12      121.34      139.42      5.28 o 
   7  -8  12      918.69      937.64     21.79 o 
   8  -8  12      103.41       90.83      5.28 o 
   9  -8  12       44.25       31.80      3.77 o 
  10  -8  12       33.14       42.80      4.52 o 
  11  -8  12       13.98       11.07      3.68 o 
  -6  -7  12        7.02       15.69      5.49 o 
  -5  -7  12       52.46       58.06      6.67 o 
  -4  -7  12        0.49        7.85      4.32 o 
  -3  -7  12       24.94       16.48      1.96 o 
  -2  -7  12      167.86      150.27      5.10 o 
  -1  -7  12       11.41        7.06      1.96 o 
   0  -7  12      188.40      150.27      5.89 o 
   1  -7  12      506.43      476.50     13.74 o 
   2  -7  12      706.65      676.46     18.85 o 
   3  -7  12      390.73      419.15      8.76 o 
   4  -7  12      859.10      870.35     18.46 o 
   5  -7  12      411.29      401.13      9.22 o 
   6  -7  12      656.69      689.30     14.36 o 
   7  -7  12      130.12      132.77      5.47 o 
   8  -7  12       66.82       65.91      4.52 o 
   9  -7  12       14.02       17.09      3.29 o 
  10  -7  12      542.83      544.02     13.63 o 
  11  -7  12      102.53      115.64      6.59 o 
  -7  -6  12       18.98       21.97      5.88 o 
  -6  -6  12      103.89      145.94     10.59 o 
  -5  -6  12        0.00        2.09      4.32 o 
  -4  -6  12      167.31      157.50      4.63 o 
  -3  -6  12        7.33        3.53      1.57 o 
  -2  -6  12      114.22      113.38      4.32 o 
  -1  -6  12       73.05       69.44      3.92 o 
   0  -6  12      249.86      241.32      7.85 o 
   1  -6  12       19.75       14.12      2.75 o 
   2  -6  12     1029.22      745.52     18.07 o 
   3  -6  12     2438.67     2395.61     40.33 o 
   4  -6  12       54.29       71.41      3.56 o 
   5  -6  12       12.52       16.76      2.07 o 
   6  -6  12        2.37        1.96      3.53 o 
   7  -6  12      189.02      201.28     10.20 o 
   8  -6  12        4.13       -1.57      3.92 o 
   9  -6  12       40.39       34.91      6.28 o 
  10  -6  12       52.53       51.78      7.45 o 
  11  -6  12      233.23      220.11     13.34 o 
  -8  -5  12       69.62       82.78      8.24 o 
  -7  -5  12       41.32       48.41      3.56 o 
  -6  -5  12        0.11        5.00      4.12 o 
  -5  -5  12      114.08      104.63      4.34 o 
  -4  -5  12       69.94       56.33      4.12 o 
  -3  -5  12      131.01      128.29      4.71 o 
  -2  -5  12        0.16       -1.18      1.57 o 
  -1  -5  12        0.03        1.57      1.57 o 
   0  -5  12      242.07      231.91      7.46 o 
   1  -5  12       61.66       48.65      2.07 o 
   2  -5  12      309.54      313.96     10.60 o 
   3  -5  12      419.27      394.46     12.56 o 
   4  -5  12      208.72      223.66      9.42 o 
   5  -5  12      638.70      688.36     28.27 o 
   6  -5  12        0.07        0.39      3.53 o 
   7  -5  12      453.02      419.16     15.31 o 
   8  -5  12       22.99       14.12      5.10 o 
   9  -5  12       15.54       14.51      5.10 o 
  10  -5  12       33.35       36.88      7.06 o 
  11  -5  12       29.69       30.60      6.67 o 
  -8  -4  12        0.86        0.70      2.45 o 
  -7  -4  12       10.27       11.21      2.73 o 
  -6  -4  12      187.06      186.18      7.26 o 
  -5  -4  12       30.92       37.89      9.22 o 
  -4  -4  12       10.39       12.95      2.35 o 
  -3  -4  12        1.81        4.32      1.96 o 
  -2  -4  12       58.41       79.64      3.92 o 
  -1  -4  12       87.06      115.34      4.71 o 
   0  -4  12        3.42        4.32      1.01 o 
   1  -4  12       66.50       74.93      4.71 o 
   2  -4  12        8.96        9.81      2.75 o 
   3  -4  12       22.92       16.87      3.14 o 
   4  -4  12        7.70       12.88      1.77 o 
   5  -4  12       33.30       33.91      1.81 o 
   6  -4  12        0.93       -3.92      3.53 o 
   7  -4  12       91.28      109.06      8.63 o 
   8  -4  12        1.31        0.39      4.32 o 
   9  -4  12       22.21       20.79      5.49 o 
  10  -4  12        4.27       -0.78      4.71 o 
  11  -4  12       47.00       56.10      7.85 o 
  -9  -3  12       52.12       56.98      4.24 o 
  -8  -3  12      140.32      144.98      5.84 o 
  -7  -3  12        6.37        3.27      2.45 o 
  -6  -3  12      273.67      304.84      7.71 o 
  -5  -3  12        1.01        1.96      2.35 o 
  -4  -3  12        0.45        2.35      1.96 o 
  -3  -3  12      457.88      420.77     11.78 o 
  -2  -3  12      534.92      535.08     14.13 o 
  -1  -3  12       42.29       37.14      1.96 o 
   0  -3  12      225.64      271.55      8.63 o 
   1  -3  12       59.48       56.89      4.32 o 
   2  -3  12       69.09       84.74      5.49 o 
   3  -3  12        6.51        7.45      2.75 o 
   4  -3  12       24.26       16.48      3.53 o 
   5  -3  12      575.70      517.40     16.88 o 
   6  -3  12       14.97       17.26      4.71 o 
   7  -3  12      298.64      288.42     12.56 o 
   8  -3  12       20.96       22.36      5.10 o 
   9  -3  12        0.29       -2.35      4.32 o 
  10  -3  12       23.93       19.61      5.88 o 
  11  -3  12        5.31        2.75      5.88 o 
 -10  -2  12       58.11       65.56      4.69 o 
  -9  -2  12      262.40      301.62     15.69 o 
  -8  -2  12      211.13      227.56      7.04 o 
  -7  -2  12      284.96      294.21      7.87 o 
  -6  -2  12      567.00      572.20     11.77 o 
  -5  -2  12      851.17      901.96     23.17 o 
  -4  -2  12      664.03      634.07     16.88 o 
  -3  -2  12      134.03      114.57      5.10 o 
  -2  -2  12      698.98      762.54     21.21 o 
  -1  -2  12       58.01       58.85      3.92 o 
   0  -2  12     1949.42     1996.41     48.01 o 
   1  -2  12     3116.25     3106.14     73.34 o 
   2  -2  12        2.39        4.32      2.35 o 
   3  -2  12       23.58       21.97      3.53 o 
   4  -2  12     1037.54     1068.51     28.68 o 
   5  -2  12       76.82       83.42      9.02 o 
   6  -2  12      279.18      279.74     10.20 o 
   7  -2  12       51.21       66.69      7.06 o 
   8  -2  12        4.12        1.57      4.32 o 
   9  -2  12        1.51        7.85      5.10 o 
  10  -2  12       27.11       35.31      6.67 o 
 -10  -1  12       82.92       96.66      5.92 o 
  -9  -1  12       84.45       91.25      5.13 o 
  -8  -1  12      141.06      125.30      5.27 o 
  -7  -1  12       78.72       87.98     16.67 o 
  -6  -1  12      445.81      433.29     13.34 o 
  -5  -1  12      218.02      235.43      8.24 o 
  -4  -1  12       12.93        7.06      2.35 o 
  -3  -1  12        0.02       -1.96      1.96 o 
  -2  -1  12      161.25      162.44      6.28 o 
  -1  -1  12     1744.30     1769.96     42.88 o 
   0  -1  12      152.16      143.22      6.28 o 
   1  -1  12     1085.63     1155.36     29.47 o 
   2  -1  12      563.46      622.31     17.67 o 
   3  -1  12        9.86        3.92      2.75 o 
   4  -1  12      190.12      186.77      8.63 o 
   5  -1  12       12.00       15.58      2.35 o 
   6  -1  12     1208.77     1235.38     22.53 o 
   7  -1  12       78.68       75.33      6.87 o 
   8  -1  12        0.06       -0.39      3.92 o 
   9  -1  12       18.40       10.20      5.10 o 
 -11   0  12        9.60        7.06      5.10 o 
 -10   0  12      117.96      128.86      5.96 o 
  -9   0  12       31.87       38.47      3.46 o 
  -8   0  12       60.50       44.72      5.10 o 
  -7   0  12     1886.47     1887.92     46.78 o 
  -6   0  12      428.72      428.97     13.34 o 
  -5   0  12      641.17      598.72     16.88 o 
  -4   0  12      197.28      209.93      7.85 o 
  -3   0  12      607.01      691.04     18.45 o 
  -2   0  12       53.65       39.23      3.53 o 
  -1   0  12       11.22        9.81      2.35 o 
   0   0  12      760.57      843.68     22.39 o 
   1   0  12       14.77       18.05      3.14 o 
   2   0  12      769.70      730.87     20.42 o 
   3   0  12      538.39      543.71     16.49 o 
   4   0  12       12.85       12.16      3.53 o 
   5   0  12       62.38       58.51     10.59 o 
   6   0  12       25.04       25.78      2.67 o 
   7   0  12        1.60        0.69      2.02 o 
   8   0  12       55.63       55.31      6.67 o 
 -11   1  12       36.19       39.62      5.88 o 
 -10   1  12        0.06       -2.75      3.53 o 
  -9   1  12        7.78       11.77      3.92 o 
  -8   1  12      214.51      207.56      9.02 o 
  -7   1  12      421.57      420.72     13.74 o 
  -6   1  12       43.59       43.94      4.32 o 
  -5   1  12      399.52      416.03     12.95 o 
  -4   1  12        2.92        3.53      2.35 o 
  -3   1  12      896.34      910.54     23.96 o 
  -2   1  12     1191.57     1119.72     28.30 o 
  -1   1  12       55.21       46.69      4.32 o 
   0   1  12       26.44       36.09      3.53 o 
   1   1  12      518.84      502.90     14.92 o 
   2   1  12      280.56      298.64     10.60 o 
   3   1  12       11.82       20.40      3.92 o 
   4   1  12        8.41        7.48      2.25 o 
   5   1  12        2.80        5.45      2.32 o 
   6   1  12      193.21      203.00      7.65 o 
   7   1  12       66.61       68.15      4.24 o 
   9   1  12        2.50        3.14      5.10 o 
 -11   2  12       19.46       25.89      5.49 o 
 -10   2  12       44.23       44.33      5.88 o 
  -9   2  12       10.91       14.12      4.32 o 
  -8   2  12      787.25      787.94     22.77 o 
  -7   2  12      358.28      374.78     12.95 o 
  -6   2  12      496.48      458.06     14.52 o 
  -5   2  12      172.22      154.29      4.42 o 
  -4   2  12       73.50       70.22      5.10 o 
  -3   2  12       31.99       58.45      4.71 o 
  -2   2  12        6.19        1.57      2.35 o 
  -1   2  12       88.96       87.49      5.49 o 
   0   2  12        0.48        0.39      2.35 o 
   1   2  12        0.92       36.87      4.32 o 
   2   2  12      280.46      269.20     10.20 o 
   3   2  12      692.00      645.68     13.17 o 
   4   2  12      526.28      545.41     14.92 o 
   5   2  12      771.34      789.72     15.92 o 
   6   2  12        6.71        4.08      2.73 o 
   7   2  12       33.13       32.81      3.48 o 
   8   2  12       41.13       50.21      7.06 o 
 -12   3  12        0.71        1.57      5.10 o 
 -11   3  12       19.05       20.40      5.49 o 
 -10   3  12        5.04        4.32      3.92 o 
  -9   3  12        9.03       -1.18      3.92 o 
  -8   3  12       50.57       71.01      7.06 o 
  -7   3  12       28.59       18.83      3.92 o 
  -6   3  12        8.81        6.84      1.36 o 
  -5   3  12        1.13        1.65      1.18 o 
  -4   3  12       19.21       11.38      3.14 o 
  -3   3  12     1329.33     1508.79     37.73 o 
  -2   3  12      342.22      372.45     12.17 o 
  -1   3  12        4.09       10.59      3.14 o 
   0   3  12       13.81       14.91      3.53 o 
   1   3  12       46.79       41.98      4.32 o 
   2   3  12       53.31       58.85      5.49 o 
   3   3  12       37.53       33.45      3.29 o 
   4   3  12       44.56       32.40      3.29 o 
   5   3  12      122.21      119.08      5.53 o 
   6   3  12       10.23        9.41      3.11 o 
   7   3  12       28.35       22.55      5.30 o 
   8   3  12        1.98       -3.14      4.71 o 
 -12   4  12       23.33       27.85      6.67 o 
 -11   4  12        1.28       -3.14      4.32 o 
 -10   4  12      127.74      116.52      8.63 o 
  -9   4  12      381.04      364.95     13.73 o 
  -8   4  12      182.32      189.51      9.42 o 
  -7   4  12        4.41        0.78      3.14 o 
  -6   4  12        2.40        0.00      3.14 o 
  -5   4  12       58.38       75.12      2.77 o 
  -4   4  12       11.15       17.65      3.53 o 
  -3   4  12       15.52       18.05      3.14 o 
  -2   4  12       37.39       51.39      4.71 o 
  -1   4  12      124.98      147.52      7.45 o 
   0   4  12      212.29      217.38      9.42 o 
   1   4  12       18.62       15.69      3.53 o 
   2   4  12       43.14       48.38      3.57 o 
   3   4  12       19.37       29.68      3.33 o 
   4   4  12        6.86       13.64      2.41 o 
   5   4  12       32.95       15.85      3.29 o 
   6   4  12       87.64       83.02     10.00 o 
   7   4  12       53.89       56.17      4.71 o 
 -12   5  12       51.50       52.96      7.06 o 
 -11   5  12       93.04       94.55      8.24 o 
 -10   5  12        3.47       -1.96      4.32 o 
  -9   5  12      155.37      127.12      8.24 o 
  -8   5  12      462.52      441.52     15.31 o 
  -7   5  12      336.75      310.01     11.77 o 
  -6   5  12       87.30       76.89      6.28 o 
  -5   5  12        0.26       -1.89      1.57 o 
  -4   5  12      205.93      182.20      4.79 o 
  -3   5  12       66.16       59.24      5.49 o 
  -2   5  12       45.31       42.37      4.71 o 
  -1   5  12       60.85       66.30      5.88 o 
   0   5  12      202.01      215.01     11.18 o 
   1   5  12       73.78       70.47      3.47 o 
   2   5  12      118.71      107.24      4.29 o 
   3   5  12       37.37       30.90      4.23 o 
   4   5  12       91.53       97.13      5.55 o 
   5   5  12       13.72       13.49      4.90 o 
   6   5  12        8.38        6.07      4.71 o 
 -12   6  12       73.87       76.89      8.24 o 
 -11   6  12      179.54      218.14     12.16 o 
 -10   6  12       14.42        8.24      4.71 o 
  -9   6  12      152.99      145.16      9.02 o 
  -8   6  12       81.14       72.58      7.06 o 
  -7   6  12       63.94       58.85      5.88 o 
  -5   6  12      127.90      116.31      3.68 o 
  -4   6  12        1.54        2.14      1.66 o 
  -3   6  12       80.41       77.81      3.85 o 
  -2   6  12      693.63      699.07     17.27 o 
  -1   6  12       63.68       62.83     10.40 o 
   0   6  12        0.87       -0.78      2.22 o 
   1   6  12       36.30       37.32      4.27 o 
   2   6  12        0.86        2.35      2.77 o 
   3   6  12        3.41        5.60      3.01 o 
   4   6  12        2.56        0.98      3.05 o 
   5   6  12        0.91       -3.64      3.46 o 
 -12   7  12        0.42       -3.92      5.10 o 
 -11   7  12       53.96       50.61      7.06 o 
 -10   7  12        0.18       -2.75      4.32 o 
  -9   7  12      256.70      258.18     11.77 o 
  -8   7  12       14.03       21.58      5.10 o 
  -7   7  12       10.53       13.34      4.32 o 
  -6   7  12       64.37       67.48      6.67 o 
  -5   7  12        2.29        3.92      3.53 o 
  -4   7  12       86.69       71.20      4.05 o 
  -3   7  12      156.71      141.73      5.25 o 
  -2   7  12       44.75       43.76      3.33 o 
  -1   7  12        7.06        8.24      2.50 o 
   0   7  12       13.91       19.32      2.49 o 
   1   7  12        1.01        1.57      2.77 o 
   2   7  12       11.48        7.26      3.33 o 
   3   7  12        0.33       -2.57      4.51 o 
   4   7  12        3.70        0.78      3.46 o 
 -11   8  12        1.79       -0.39      4.71 o 
 -10   8  12       39.87       47.86      6.67 o 
  -9   8  12       29.31       24.71      5.49 o 
  -8   8  12      156.43      171.06      9.81 o 
  -7   8  12        8.78        7.45      4.32 o 
  -6   8  12      590.71      587.19     18.84 o 
  -5   8  12      274.24      286.65      7.16 o 
  -4   8  12      284.04      263.10      9.42 o 
  -3   8  12       13.94       14.75      2.73 o 
  -2   8  12        5.27        8.91      3.14 o 
  -1   8  12       74.30       71.93      4.85 o 
   0   8  12        4.41        3.09      3.18 o 
   1   8  12       25.94       14.27      3.46 o 
   2   8  12        0.86        5.26      3.46 o 
   3   8  12        3.73        0.78      3.61 o 
 -11   9  12        0.07        2.35      5.49 o 
 -10   9  12       31.56       32.95      6.28 o 
  -9   9  12      103.24      120.44      9.02 o 
  -8   9  12        6.34        5.49      4.32 o 
  -7   9  12        4.31        6.28      4.71 o 
  -6   9  12       26.09       23.54      5.10 o 
  -5   9  12        1.55        4.71      4.32 o 
  -4   9  12      220.22      233.92     18.44 o 
  -3   9  12        3.03        7.43      2.39 o 
  -2   9  12       42.74       35.94      3.85 o 
  -1   9  12       22.13       20.77      3.74 o 
   0   9  12       37.65       36.30      4.16 o 
   1   9  12       29.17       36.12      4.57 o 
 -10  10  12       21.06       31.78      6.28 o 
  -9  10  12       38.94       52.17      7.06 o 
  -8  10  12        2.18       -2.35      4.71 o 
  -7  10  12        4.06       -4.32      4.32 o 
  -6  10  12       67.87       52.57      6.28 o 
  -5  10  12       15.31       16.48      4.71 o 
  -4  10  12      151.62      161.64     10.20 o 
  -3  10  12       60.44       54.82      5.69 o 
  -2  10  12       14.87       12.41      3.46 o 
  -1  10  12        1.17        0.00      3.33 o 
  -9  11  12       14.90       21.18      5.49 o 
  -8  11  12        1.82        5.49      5.10 o 
  -5  11  12        9.36        6.67      5.10 o 
  -4  11  12        3.54       -0.39      4.71 o 
  -3  11  12        0.45        0.78      5.49 o 
   2 -12  13       33.11       30.85      3.74 o 
   3 -12  13       26.67       30.28      3.74 o 
   4 -12  13       96.08      100.65      9.61 o 
   5 -12  13        3.21       -1.71      3.01 o 
   6 -12  13       68.30       80.23      5.36 o 
   7 -12  13       44.22       50.21      7.45 o 
   8 -12  13        8.80        4.32      5.10 o 
   9 -12  13        7.84        8.63      6.28 o 
   0 -11  13        5.75       -0.78      4.32 o 
   1 -11  13      125.58      127.35      6.28 o 
   2 -11  13      363.36      399.58      9.85 o 
   3 -11  13       47.83       49.05      4.02 o 
   4 -11  13       78.26       67.41      4.72 o 
   5 -11  13       15.07       11.99      3.11 o 
   6 -11  13      248.70      258.71      7.53 o 
   7 -11  13      148.76      178.12     10.99 o 
   8 -11  13       50.67       54.53      7.45 o 
   9 -11  13        1.66       -1.18      5.49 o 
  10 -11  13       85.39       69.44      8.63 o 
   0 -10  13        7.74        4.83      2.54 o 
   1 -10  13       24.15       16.82      2.90 o 
   2 -10  13       33.91       35.01      5.49 o 
   3 -10  13        9.93       13.21      5.30 o 
   4 -10  13       40.52       49.18      9.02 o 
   5 -10  13      151.44      148.12      5.56 o 
   6 -10  13      218.46      232.67     11.38 o 
   7 -10  13        0.63       -4.32      3.92 o 
   8 -10  13        0.39        1.96      4.71 o 
   9 -10  13       22.99       23.54      6.28 o 
  10 -10  13      102.23      123.97     10.98 o 
  -1  -9  13       91.70       87.88      5.10 o 
   0  -9  13       13.86       14.91      3.14 o 
   1  -9  13       11.07        6.62      2.35 o 
   2  -9  13      116.88      102.66      4.72 o 
   3  -9  13       12.36        3.53      4.71 o 
   4  -9  13      263.15      245.24     10.59 o 
   5  -9  13      229.27      248.76     10.99 o 
   6  -9  13      194.75      220.50     10.99 o 
   7  -9  13       15.31       20.52      3.11 o 
   8  -9  13       11.11        8.31      3.92 o 
   9  -9  13        0.05       -0.76      2.73 o 
  10  -9  13       10.14        8.21      3.53 o 
  11  -9  13        6.44        0.87      3.68 o 
  -2  -8  13      159.87      144.38      5.49 o 
  -1  -8  13        1.86        1.57      2.35 o 
   0  -8  13        0.14        0.39      2.35 o 
   1  -8  13       33.08       25.11      3.53 o 
   2  -8  13       80.61       65.91      5.88 o 
   3  -8  13       67.32       71.79      6.28 o 
   4  -8  13        4.86        6.80      1.96 o 
   5  -8  13      217.79      202.07      6.22 o 
   6  -8  13        1.75        0.25      2.25 o 
   7  -8  13       14.54       19.68      3.11 o 
   8  -8  13      195.08      211.20      8.04 o 
   9  -8  13        0.75       -3.82      2.73 o 
  10  -8  13       27.47       22.08      4.05 o 
  11  -8  13       58.40       65.67      5.47 o 
  -6  -7  13       12.19       14.51      5.49 o 
  -3  -7  13        8.58        9.02      1.96 o 
  -2  -7  13        0.44        1.18      1.96 o 
  -1  -7  13      371.23      345.34     10.20 o 
   0  -7  13      513.22      493.76     13.74 o 
   1  -7  13       11.77       10.98      2.75 o 
   2  -7  13      673.27      640.30     18.06 o 
   3  -7  13     1345.99     1368.54     23.97 o 
   4  -7  13      167.03      173.58      5.36 o 
   5  -7  13       14.25       26.42      2.82 o 
   6  -7  13        0.04        1.27      2.25 o 
   7  -7  13        3.27        1.90      2.54 o 
   8  -7  13       15.68        7.06      4.71 o 
   9  -7  13        3.87       -1.18      4.71 o 
  10  -7  13       38.17       41.62      4.52 o 
  11  -7  13       33.97       39.70      4.90 o 
  -7  -6  13       46.71       53.74      7.06 o 
  -6  -6  13       19.84       23.54      5.88 o 
  -5  -6  13      191.51      184.79      7.06 o 
  -4  -6  13      455.37      448.17     12.17 o 
  -3  -6  13        0.56        1.57      1.96 o 
  -2  -6  13       63.33       55.71      3.53 o 
  -1  -6  13      418.55      392.46     10.99 o 
   0  -6  13      866.76      840.33     21.60 o 
   1  -6  13       17.78        8.63      2.75 o 
   2  -6  13      325.70      298.96      6.51 o 
   3  -6  13      139.22      136.03      4.62 o 
   4  -6  13      638.14      589.26     18.06 o 
   5  -6  13     1061.51     1100.51     30.24 o 
   6  -6  13      527.33      461.19     16.09 o 
   7  -6  13       44.93       47.08      5.88 o 
   8  -6  13      174.15      160.08      9.81 o 
   9  -6  13       93.32       80.03      8.24 o 
  10  -6  13       85.49       92.58      9.02 o 
  11  -6  13       34.50       44.72      7.85 o 
  -7  -5  13        2.29        3.70      2.54 o 
  -6  -5  13      118.07      126.21      5.22 o 
  -5  -5  13      460.45      454.46     12.95 o 
  -4  -5  13      178.86      162.82      6.28 o 
  -3  -5  13        2.56       -0.78      1.96 o 
  -2  -5  13       19.23       14.51      2.35 o 
  -1  -5  13      395.36      374.81     10.60 o 
   0  -5  13     1972.71     1903.01     45.62 o 
   1  -5  13        0.04       -1.18      0.78 o 
   2  -5  13       12.51        6.28      2.75 o 
   3  -5  13      900.29      873.84     23.96 o 
   4  -5  13      275.52      275.87     10.99 o 
   5  -5  13       54.91       60.40      3.03 o 
   6  -5  13        0.78        9.41      4.32 o 
   7  -5  13      198.59      179.31      9.81 o 
   8  -5  13        2.80        0.39      4.32 o 
   9  -5  13       85.40       94.15      9.02 o 
  10  -5  13        1.79        1.57      5.49 o 
  11  -5  13       19.44       35.70      7.06 o 
  -8  -4  13        8.96        6.46      3.92 o 
  -7  -4  13        1.72        5.78      2.54 o 
  -6  -4  13      265.00      286.23      7.54 o 
  -5  -4  13       94.62       96.12      5.49 o 
  -4  -4  13       84.14       83.56      4.71 o 
  -3  -4  13       50.39       41.98      3.53 o 
  -2  -4  13        9.90        2.75      1.96 o 
  -1  -4  13      848.69      851.41     21.60 o 
   0  -4  13      237.95      229.11     20.41 o 
   1  -4  13       52.38       39.23      3.53 o 
   2  -4  13      542.61      548.43     16.10 o 
   3  -4  13      177.41      133.41      7.06 o 
   4  -4  13       91.11       77.32      3.53 o 
   5  -4  13        8.52       11.66      3.14 o 
   6  -4  13      146.31      149.09      9.02 o 
   7  -4  13        7.60        5.10      4.32 o 
   8  -4  13      265.70      269.96     12.56 o 
   9  -4  13      113.11      114.16      9.81 o 
  10  -4  13        2.59       -3.14      5.10 o 
  11  -4  13        0.65       -1.57      5.10 o 
  -9  -3  13       14.29       15.94      3.29 o 
  -8  -3  13        1.45        1.71      2.73 o 
  -7  -3  13      134.44      139.20      5.47 o 
  -6  -3  13      136.81      146.73      7.06 o 
  -5  -3  13       22.52       26.68      3.53 o 
  -4  -3  13      521.12      499.28     13.74 o 
  -3  -3  13      266.83      259.77      8.24 o 
  -2  -3  13     1037.57      899.96     22.78 o 
  -1  -3  13      177.99      146.64      4.32 o 
   0  -3  13      180.74      129.88      5.89 o 
   1  -3  13       53.27       58.06      4.71 o 
   2  -3  13        0.15        4.71      2.75 o 
   3  -3  13        7.26       -1.18      2.35 o 
   4  -3  13        8.18       12.16      3.53 o 
   5  -3  13       25.12       24.88      2.55 o 
   6  -3  13      293.71      301.76     12.56 o 
   7  -3  13       63.60       78.07      7.45 o 
   8  -3  13      151.80      134.96      9.42 o 
   9  -3  13       38.86       38.05      6.28 o 
  10  -3  13       31.76       22.36      6.67 o 
  11  -3  13       11.55        5.49      6.28 o 
  -9  -2  13        0.30        5.92      3.92 o 
  -8  -2  13       74.08       86.51      7.45 o 
  -7  -2  13       23.20       22.36      3.92 o 
  -6  -2  13       11.88       14.51      3.53 o 
  -5  -2  13      230.72      228.76      8.63 o 
  -4  -2  13      281.95      269.59      9.03 o 
  -3  -2  13       85.89       87.43      2.82 o 
  -2  -2  13      331.13      299.06      9.42 o 
  -1  -2  13       18.15       10.98      2.35 o 
   0  -2  13      476.75      528.00     14.92 o 
   1  -2  13      414.87      454.94     13.74 o 
   2  -2  13     1443.93     1490.29     37.74 o 
   3  -2  13      480.34      474.19     14.92 o 
   4  -2  13        6.50       -3.92      3.14 o 
   5  -2  13       11.48        5.01      4.32 o 
   6  -2  13      202.23      210.43     11.38 o 
   7  -2  13      121.30       97.30      8.24 o 
   8  -2  13        0.09       -3.92      3.92 o 
   9  -2  13        0.20        4.32      5.10 o 
  10  -2  13       65.29       54.53      7.85 o 
 -10  -1  13        1.57       -1.77      3.05 o 
  -9  -1  13        0.01        0.39      2.77 o 
  -8  -1  13        0.06       -4.71      3.14 o 
  -7  -1  13      952.08      975.36     26.31 o 
  -6  -1  13        0.07        0.00      3.14 o 
  -5  -1  13      213.71      186.77      7.46 o 
  -4  -1  13      425.55      445.48     12.95 o 
  -3  -1  13       23.78       18.05      2.75 o 
  -2  -1  13      166.28      188.73      7.06 o 
  -1  -1  13      120.79      116.14      5.89 o 
   0  -1  13      267.28      248.42      9.03 o 
   2  -1  13      968.96     1129.79     29.46 o 
   3  -1  13       33.22       31.78      4.32 o 
   4  -1  13        4.27        4.32      3.53 o 
   5  -1  13      259.71      269.52     12.16 o 
   6  -1  13     1532.28     1531.34     60.12 o 
   7  -1  13      250.76      244.06     11.77 o 
   8  -1  13        5.04        1.57      4.71 o 
   9  -1  13       33.31       40.80      6.67 o 
 -10   0  13       36.23       32.17      5.49 o 
  -9   0  13       38.82       34.13      4.71 o 
  -8   0  13       49.96       47.86      5.10 o 
  -7   0  13      274.55      301.36     11.38 o 
  -6   0  13       20.52       19.61      3.53 o 
  -5   0  13      255.05      268.40      9.81 o 
  -4   0  13       78.85       68.26      5.10 o 
  -3   0  13     1278.84     1415.17     35.37 o 
  -2   0  13       25.61       25.11      3.14 o 
  -1   0  13       18.98       24.71      3.14 o 
   0   0  13       24.14       21.97      3.14 o 
   1   0  13      373.03      367.38     12.17 o 
   2   0  13       95.63       95.73      6.67 o 
   3   0  13      131.60      148.70      8.24 o 
   4   0  13       70.63       58.85      5.49 o 
   5   0  13      496.50      506.41     25.71 o 
   6   0  13       46.36       54.58      3.85 o 
   7   0  13       22.44       17.65      5.10 o 
   8   0  13        1.70        0.39      4.71 o 
 -11   1  13        0.31       -0.39      4.71 o 
 -10   1  13       31.15       28.64      5.10 o 
  -9   1  13       48.91       43.15      5.10 o 
  -8   1  13       21.23       19.61      4.32 o 
  -7   1  13      102.06       85.53      6.67 o 
  -6   1  13        3.61        4.71      3.14 o 
  -5   1  13      240.70      238.97      9.42 o 
  -4   1  13      122.80      112.60      5.89 o 
  -3   1  13     1033.77     1053.25     27.11 o 
  -2   1  13       86.86       91.02      5.49 o 
  -1   1  13        1.19       -1.57      2.35 o 
   0   1  13      211.34      220.53      8.63 o 
   1   1  13      626.07      711.04     20.02 o 
   2   1  13        4.47        6.67      3.14 o 
   3   1  13      253.40      264.09     10.99 o 
   4   1  13       41.36       30.87      2.90 o 
   5   1  13       26.58       27.63      2.97 o 
   6   1  13      257.63      240.87     10.01 o 
   7   1  13       22.01       26.88      2.97 o 
   9   1  13        0.01       -7.06      4.71 o 
 -11   2  13       68.89       65.51      7.06 o 
 -10   2  13        0.02        3.14      3.92 o 
  -9   2  13      159.71      150.66      9.02 o 
  -8   2  13      322.63      385.34     13.73 o 
  -7   2  13       93.88       94.55      6.28 o 
  -6   2  13       34.21       23.54      3.92 o 
  -5   2  13       46.97       29.42      3.92 o 
  -4   2  13      442.95      445.89     13.74 o 
  -3   2  13      968.40     1004.41     26.32 o 
  -2   2  13      428.66      415.28     12.95 o 
  -1   2  13       16.84       19.22      3.14 o 
   0   2  13      354.66      327.32     11.38 o 
   1   2  13       24.71       27.07      3.92 o 
   2   2  13       14.69       15.30      3.53 o 
   3   2  13      151.02      154.98      8.63 o 
   4   2  13      185.47      193.47      6.41 o 
   5   2  13      171.17      194.84      6.87 o 
   6   2  13       65.31       67.33      4.24 o 
   7   2  13        0.18        2.35      3.14 o 
   8   2  13        0.73        3.14      5.10 o 
 -11   3  13        1.66        3.14      5.10 o 
 -10   3  13        1.50        7.85      4.71 o 
  -9   3  13       17.87       12.55      4.71 o 
  -8   3  13     2126.10     2084.75     52.29 o 
  -7   3  13      536.85      473.36     15.31 o 
  -6   3  13      132.33      158.43      5.10 o 
  -5   3  13       11.88        9.08      1.66 o 
  -4   3  13      393.43      407.78     13.34 o 
  -3   3  13        1.40        5.49      2.75 o 
  -2   3  13       60.43       57.67      5.10 o 
  -1   3  13       42.93       61.98      5.10 o 
   0   3  13      905.36      880.12     24.35 o 
   1   3  13      185.81      181.67      8.63 o 
   2   3  13      264.27      236.22     10.20 o 
   3   3  13      189.31      186.62      7.85 o 
   4   3  13       33.85       26.63      4.90 o 
   5   3  13        9.19        8.88      4.32 o 
   6   3  13       26.85       31.64      3.68 o 
   7   3  13        0.02       -0.68      2.90 o 
 -12   4  13       19.82       21.97      6.28 o 
 -11   4  13       52.32       59.24      7.06 o 
 -10   4  13        0.23       -3.92      4.32 o 
  -9   4  13       41.21       35.31      5.49 o 
  -8   4  13        1.10       -0.39      3.53 o 
  -7   4  13        1.92        1.57      3.53 o 
  -6   4  13       18.77       14.12      3.53 o 
  -5   4  13       93.38      102.11      3.38 o 
  -4   4  13      463.90      441.17     14.52 o 
  -3   4  13       43.52       38.84      4.32 o 
  -2   4  13        3.76       -0.78      2.75 o 
  -1   4  13      602.26      604.56     18.06 o 
   0   4  13        3.65        0.00      3.14 o 
   1   4  13        0.07       -3.14      3.14 o 
   2   4  13        0.15       -3.73      2.94 o 
   3   4  13      420.56      410.67      9.98 o 
   4   4  13       84.24       82.98      4.15 o 
   5   4  13       26.50       16.40      3.46 o 
   6   4  13       31.71       31.28      4.05 o 
 -12   5  13       68.61       75.32      8.24 o 
 -11   5  13       16.83        5.49      5.10 o 
 -10   5  13        4.26       -2.75      4.32 o 
  -9   5  13      168.81      169.49      9.42 o 
  -8   5  13      280.57      239.75     10.99 o 
  -7   5  13      132.40      107.89      7.45 o 
  -6   5  13      121.44      121.62      7.45 o 
  -5   5  13       39.44       34.78      2.55 o 
  -4   5  13        4.69        2.75      3.14 o 
  -3   5  13       51.62       45.90      4.71 o 
  -2   5  13      111.14       97.69      7.06 o 
  -1   5  13       75.26       63.95      6.28 o 
   0   5  13       97.51       86.70      7.06 o 
   1   5  13       28.24       30.39      2.56 o 
   2   5  13       35.97       26.79      2.64 o 
   3   5  13       12.99       18.51      2.64 o 
   4   5  13        2.21        4.99      3.01 o 
   5   5  13        6.06        7.20      3.46 o 
   6   5  13        0.12        0.88      3.73 o 
 -12   6  13        4.47       10.20      5.49 o 
 -11   6  13       23.69       15.69      5.88 o 
 -10   6  13        1.97        3.53      4.32 o 
  -9   6  13       85.13       87.48      7.45 o 
  -8   6  13       32.04       30.60      5.49 o 
  -7   6  13       10.67        7.45      3.92 o 
  -6   6  13        9.17        6.28      3.92 o 
  -5   6  13      162.33      165.90      4.63 o 
  -4   6  13       85.52       79.00      6.08 o 
  -3   6  13       35.77       23.63      2.73 o 
  -2   6  13      380.44      352.29      8.55 o 
  -1   6  13       80.95       88.46      5.10 o 
   0   6  13       26.85       26.04      5.30 o 
   1   6  13       17.79       16.00      2.33 o 
   2   6  13      108.10      119.86      5.96 o 
   3   6  13        9.11        5.69      3.05 o 
   4   6  13       18.93       22.50      4.01 o 
   5   6  13       19.49       21.45      4.24 o 
 -11   7  13        4.66        8.24      5.49 o 
 -10   7  13       22.40       21.97      5.49 o 
  -9   7  13       25.23       25.89      5.49 o 
  -8   7  13        0.75        5.49      4.32 o 
  -7   7  13       39.84       33.34      5.49 o 
  -6   7  13        0.79        3.53      3.92 o 
  -5   7  13       18.68        9.21      8.63 o 
  -4   7  13        3.74        3.74      2.25 o 
  -3   7  13      274.27      259.39      7.15 o 
  -2   7  13       14.82       15.03      3.14 o 
  -1   7  13       37.76       36.88      3.46 o 
   0   7  13       72.17       78.41      3.92 o 
   1   7  13       55.97       56.49      4.29 o 
   2   7  13        0.79        0.39      2.90 o 
   3   7  13        0.66        0.47      3.46 o 
 -11   8  13       11.24        5.88      5.49 o 
 -10   8  13        0.32        1.57      4.71 o 
  -9   8  13        0.34       -1.96      4.32 o 
  -8   8  13        9.83        7.06      4.32 o 
  -7   8  13       88.93       79.64      7.85 o 
  -6   8  13      174.32      185.58      9.81 o 
  -5   8  13       56.24       71.40      6.67 o 
  -4   8  13       11.88       13.78      2.73 o 
  -3   8  13       70.71       72.72      7.26 o 
  -2   8  13        1.00        2.75      2.62 o 
  -1   8  13       27.36       35.91      3.74 o 
   0   8  13        3.11        9.22      3.33 o 
   1   8  13       29.10       30.87      4.01 o 
   2   8  13        1.87        4.32      5.10 o 
 -11   9  13       63.13       64.73      8.24 o 
 -10   9  13       74.25       76.11      7.85 o 
  -9   9  13       55.80       56.10      7.06 o 
  -8   9  13       39.29       31.38      5.88 o 
  -7   9  13       30.87       27.85      5.10 o 
  -6   9  13       31.52       32.56      5.49 o 
  -5   9  13       68.01       69.05      6.67 o 
  -4   9  13      321.48      311.84     16.28 o 
  -3   9  13        3.94        9.41      3.92 o 
  -2   9  13        7.15       10.45      3.01 o 
  -1   9  13        6.99        2.54      3.18 o 
   0   9  13        3.08        2.59      3.46 o 
   1   9  13        4.49       -0.78      5.10 o 
 -10  10  13       11.71       17.65      5.88 o 
  -9  10  13        5.53        5.10      5.10 o 
  -8  10  13       55.98       60.41      7.45 o 
  -7  10  13       23.47       27.07      5.88 o 
  -6  10  13        0.33       -3.92      4.32 o 
  -4  10  13       11.54       17.65      5.49 o 
  -3  10  13        3.82        5.99      3.18 o 
  -2  10  13        0.59        1.42      3.29 o 
  -1  10  13        0.40        0.64      3.53 o 
  -8  11  13       62.60       65.12      7.45 o 
  -5  11  13       13.36       22.36      5.88 o 
  -4  11  13       14.93       18.04      5.88 o 
   2 -12  14       33.58       34.86      3.85 o 
   3 -12  14        5.57        1.37      3.05 o 
   4 -12  14      203.09      231.06      7.60 o 
   5 -12  14        0.00       -2.67      3.01 o 
   6 -12  14       22.00       23.54      5.88 o 
   7 -12  14        3.37       -1.96      5.10 o 
   8 -12  14        4.10       15.30      6.28 o 
   1 -11  14        3.53        1.57      3.53 o 
   2 -11  14       19.31       21.42      3.33 o 
   3 -11  14        0.17        0.00      2.77 o 
   4 -11  14        0.43       -2.75      3.92 o 
   5 -11  14        6.64        6.28      5.10 o 
   6 -11  14        1.08        3.92      5.10 o 
   7 -11  14       78.53       87.88      8.24 o 
   8 -11  14       41.18       41.19      7.06 o 
   9 -11  14       22.68       14.12      6.28 o 
   0 -10  14       56.29       55.71      5.10 o 
   1 -10  14       68.94       62.77      5.88 o 
   2 -10  14        7.24        4.71      3.92 o 
   3 -10  14      409.95      436.77     14.91 o 
   4 -10  14      292.17      258.97     11.77 o 
   5 -10  14      235.73      225.22     10.99 o 
   6 -10  14       65.33       62.38      7.06 o 
   7 -10  14      151.05      141.63      9.81 o 
   8 -10  14        4.78        5.10      5.10 o 
   9 -10  14       11.45        6.28      5.49 o 
  10 -10  14        0.24        2.35      5.49 o 
  -1  -9  14      113.78      109.46      5.49 o 
   0  -9  14       32.09       34.91      3.92 o 
   1  -9  14      210.12      210.30      8.63 o 
   2  -9  14        3.35       -1.18      3.53 o 
   3  -9  14      243.90      233.85      9.81 o 
   4  -9  14      271.84      260.54     11.38 o 
   5  -9  14        4.96        3.53      3.92 o 
   6  -9  14       39.09       31.38      5.49 o 
   7  -9  14       81.14       73.69      4.62 o 
   8  -9  14       38.98       37.78      5.30 o 
   9  -9  14       23.83       22.04      3.48 o 
  10  -9  14        1.06       -4.66      3.11 o 
  11  -9  14        0.66       -0.45      3.48 o 
  -2  -8  14       13.62       11.77      2.35 o 
  -1  -8  14       72.15       83.95      4.71 o 
   0  -8  14      585.44      559.71     15.70 o 
   1  -8  14      448.15      449.75     13.74 o 
   2  -8  14       71.12       66.69      5.88 o 
   3  -8  14      296.72      314.70     11.77 o 
   4  -8  14      134.21      163.60      9.02 o 
   5  -8  14      895.30      848.30     24.54 o 
   6  -8  14      152.31      140.19     10.59 o 
   7  -8  14        0.46        1.84      2.54 o 
   8  -8  14      269.18      241.02      8.63 o 
   9  -8  14       78.64       77.67      5.25 o 
  10  -8  14       22.10       20.64      3.96 o 
  11  -8  14        1.77        3.61      3.48 o 
  -3  -7  14        3.51       -0.39      1.96 o 
  -2  -7  14      181.74      162.04      5.89 o 
  -1  -7  14      530.30      488.65     13.34 o 
   0  -7  14       61.52       56.10      4.71 o 
   1  -7  14      264.90      284.88      9.81 o 
   2  -7  14      130.59      131.43      7.06 o 
   3  -7  14      160.14      163.77      4.79 o 
   4  -7  14       41.06       31.54      2.90 o 
   5  -7  14      629.01      614.31     12.97 o 
   6  -7  14       14.44        7.02      2.54 o 
   7  -7  14      152.06      153.80      9.42 o 
   8  -7  14      342.38      348.46     14.91 o 
   9  -7  14       45.67       52.96      7.06 o 
  10  -7  14        4.35        2.35      5.10 o 
  11  -7  14       10.88       11.89      4.05 o 
  -5  -6  14        0.95        1.96      2.35 o 
  -4  -6  14       22.10       22.36      2.75 o 
  -3  -6  14      157.11      130.26      5.49 o 
  -2  -6  14      124.99       89.84      4.71 o 
  -1  -6  14      104.42       96.90      5.10 o 
   0  -6  14       42.11       37.66      3.53 o 
   1  -6  14      327.67      302.17     10.20 o 
   2  -6  14      257.24      259.65      5.94 o 
   3  -6  14      461.06      444.77      9.50 o 
   4  -6  14      124.07      142.02      8.24 o 
   5  -6  14      863.94      857.95     25.13 o 
   6  -6  14        3.22       -1.18      3.92 o 
   7  -6  14      512.41      480.40     17.27 o 
   8  -6  14       68.89       63.55      7.06 o 
   9  -6  14       51.56       39.23      6.67 o 
  10  -6  14        7.34        7.85      5.88 o 
  11  -6  14      247.51      270.73     14.91 o 
  -7  -5  14        9.13       12.55      3.53 o 
  -6  -5  14       88.91       81.21      5.49 o 
  -5  -5  14        0.15        2.75      2.75 o 
  -4  -5  14        0.00       -1.57      2.35 o 
  -3  -5  14      193.51      183.62      6.67 o 
  -2  -5  14       10.74        2.75      1.96 o 
  -1  -5  14        0.24       -2.35      1.96 o 
   0  -5  14      136.12      154.58      6.67 o 
   1  -5  14        0.40       -1.96      2.75 o 
   2  -5  14      163.65      137.72      7.06 o 
   3  -5  14       77.64       74.15      5.88 o 
   4  -5  14      102.28       97.30      7.06 o 
   5  -5  14        3.15        0.15      1.43 o 
   6  -5  14      689.90      668.94     21.20 o 
   7  -5  14        1.41        3.92      4.32 o 
   8  -5  14       77.67       83.95      7.85 o 
   9  -5  14      107.58      109.06      9.81 o 
  10  -5  14       22.34       20.79      6.28 o 
  11  -5  14       23.79       29.81      7.06 o 
  -8  -4  14       25.27       31.78      4.71 o 
  -7  -4  14       35.23       32.56      4.32 o 
  -6  -4  14        0.16        0.78      3.14 o 
  -5  -4  14       27.28       35.70      3.92 o 
  -4  -4  14        4.56        0.39      2.35 o 
  -3  -4  14        1.04        6.28      2.35 o 
  -2  -4  14       50.51       73.36      4.32 o 
  -1  -4  14      257.26      258.59      8.63 o 
   0  -4  14      120.25      121.63      5.89 o 
   1  -4  14       92.74       74.54      5.10 o 
   2  -4  14      126.63      146.74      7.45 o 
   3  -4  14       81.16       99.65      6.28 o 
   4  -4  14       14.16       16.87      3.92 o 
   5  -4  14       58.13       69.94      2.81 o 
   6  -4  14      133.96      140.06      9.02 o 
   7  -4  14        2.63        3.53      4.32 o 
   8  -4  14       67.07       51.39      6.67 o 
   9  -4  14       21.68       16.08      5.49 o 
  10  -4  14       15.80       18.04      6.28 o 
  11  -4  14       27.29       28.24      7.06 o 
  -9  -3  14       24.63       32.95      5.10 o 
  -8  -3  14       47.20       52.17      5.10 o 
  -7  -3  14        8.99        8.63      3.53 o 
  -6  -3  14        0.04       -1.18      3.14 o 
  -5  -3  14     1001.24     1041.80     26.70 o 
  -4  -3  14        0.65        3.92      2.35 o 
  -3  -3  14      164.27      157.73      6.67 o 
  -2  -3  14        0.20        0.25      1.01 o 
  -1  -3  14        0.08        2.75      2.35 o 
   0  -3  14       38.37       27.07      3.14 o 
   1  -3  14      525.33      531.14     15.70 o 
   2  -3  14        1.29        0.78      2.35 o 
   3  -3  14        9.48        5.10      2.75 o 
   4  -3  14      161.19      138.89      7.45 o 
   5  -3  14       22.22       10.98      3.92 o 
   6  -3  14        9.02        7.45      4.32 o 
   7  -3  14      592.87      557.37     19.23 o 
   8  -3  14        6.76        4.32      4.71 o 
   9  -3  14        8.08        4.71      5.10 o 
  10  -3  14        0.60        4.71      5.88 o 
  -9  -2  14       84.00       90.62      7.06 o 
  -8  -2  14      218.56      235.80      9.81 o 
  -7  -2  14      260.10      269.17     10.20 o 
  -6  -2  14      501.20      523.17     15.70 o 
  -5  -2  14      158.32      154.58      7.06 o 
  -4  -2  14      730.48      709.46     19.24 o 
  -3  -2  14       78.30       92.19      5.10 o 
  -2  -2  14      979.26     1047.59     26.71 o 
  -1  -2  14       28.28       17.26      2.75 o 
   0  -2  14      436.85      471.42     13.74 o 
   1  -2  14       22.04       19.22      3.14 o 
   2  -2  14      242.09      266.05     10.20 o 
   3  -2  14       21.24       16.87      3.53 o 
   4  -2  14        0.97       -0.39      3.14 o 
   5  -2  14      294.05      280.57     11.77 o 
   6  -2  14      316.94      338.58     13.93 o 
   7  -2  14        5.48        6.67      4.71 o 
   8  -2  14       81.53       75.32      7.85 o 
   9  -2  14        0.04       -0.39      5.10 o 
  10  -2  14       42.15       47.86      7.85 o 
 -10  -1  14       33.21       34.52      5.49 o 
  -9  -1  14       25.06       28.24      4.71 o 
  -8  -1  14      155.56      166.35      8.63 o 
  -7  -1  14        0.15        1.18      3.53 o 
  -6  -1  14      627.30      624.92     18.06 o 
  -5  -1  14      179.60      157.34      7.06 o 
  -4  -1  14       92.42       89.45      5.49 o 
  -3  -1  14      912.16      928.86     24.35 o 
  -2  -1  14      202.60      234.65      8.24 o 
  -1  -1  14      337.55      333.60     10.99 o 
   0  -1  14      496.80      431.03     13.35 o 
   1  -1  14      508.96      481.67     14.92 o 
   2  -1  14      393.72      401.12     13.34 o 
   3  -1  14        5.79        4.32      3.14 o 
   4  -1  14       84.73       62.38      5.88 o 
   5  -1  14      312.77      299.53      7.33 o 
   6  -1  14      151.42      204.02     15.69 o 
   7  -1  14       34.54       29.81      5.88 o 
   8  -1  14        1.03        3.53      4.71 o 
   9  -1  14       11.54        5.88      5.49 o 
 -10   0  14        5.50        0.00      4.32 o 
  -9   0  14      119.88      125.15      7.85 o 
  -8   0  14      168.97      176.95      8.63 o 
  -7   0  14       16.11       18.44      4.32 o 
  -6   0  14      121.96      117.31      6.67 o 
  -5   0  14      687.86      684.69     19.24 o 
  -4   0  14     1647.81     1596.77     39.70 o 
  -3   0  14      400.64      436.84     13.34 o 
  -2   0  14       30.43       27.07      3.53 o 
  -1   0  14       46.12       36.48      3.92 o 
   0   0  14      676.93      671.05     18.85 o 
   1   0  14      266.73      289.22     10.60 o 
   2   0  14       15.33       20.01      3.92 o 
   3   0  14       12.57        6.28      3.53 o 
   4   0  14      188.28      171.85      9.02 o 
   5   0  14      369.15      402.95     18.84 o 
   6   0  14       98.58      104.27      5.10 o 
   7   0  14      141.70      136.53      9.42 o 
   8   0  14        1.30       -2.75      4.71 o 
 -11   1  14        0.12       -1.18      4.71 o 
 -10   1  14       85.05       91.41      7.85 o 
  -9   1  14       79.32       60.42      5.88 o 
  -8   1  14       99.31      100.04      7.45 o 
  -7   1  14       55.95       51.39      5.10 o 
  -6   1  14      117.19       98.87      6.67 o 
  -5   1  14      211.57      192.66      8.24 o 
  -4   1  14      547.49      513.07     15.31 o 
  -3   1  14       10.43       18.44      3.14 o 
  -2   1  14       99.99       86.71      5.49 o 
  -1   1  14      248.49      258.21      9.42 o 
   0   1  14      208.71      226.41      9.42 o 
   1   1  14      909.78      986.60     26.71 o 
   2   1  14        0.75       17.26      3.92 o 
   3   1  14       72.92       80.82      7.06 o 
   4   1  14       66.54       56.67      3.96 o 
   5   1  14      173.10      207.45      6.59 o 
   6   1  14       18.59       16.08      2.90 o 
   7   1  14       10.87        9.81      5.10 o 
 -11   2  14        0.68        5.49      5.10 o 
 -10   2  14       27.06       23.14      5.10 o 
  -9   2  14        0.01        0.00      3.92 o 
  -8   2  14      357.54      388.88     14.13 o 
  -7   2  14        1.20       -2.35      3.14 o 
  -6   2  14      247.01      254.27     10.20 o 
  -5   2  14      133.79      113.39      6.67 o 
  -4   2  14      165.25      171.46      7.85 o 
  -3   2  14      439.36      447.06     14.13 o 
  -2   2  14        0.28        2.75      2.75 o 
  -1   2  14       86.06      109.85      6.28 o 
   0   2  14       38.54       46.29      4.71 o 
   1   2  14        0.85       -2.75      2.75 o 
   2   2  14       68.02       61.98      5.88 o 
   3   2  14       13.40       18.05      4.32 o 
   4   2  14       27.75       22.62      3.01 o 
   5   2  14      446.38      460.50     11.01 o 
   6   2  14        6.94        8.85      2.73 o 
   8   2  14        1.46        9.81      5.49 o 
 -11   3  14        0.04       -2.75      4.71 o 
 -10   3  14        2.23       -2.75      3.92 o 
  -9   3  14        0.23       -2.75      3.53 o 
  -8   3  14      170.33      193.43     10.20 o 
  -7   3  14        0.25        1.18      3.14 o 
  -6   3  14        3.80       -3.14      3.14 o 
  -5   3  14      128.19      112.60      6.67 o 
  -4   3  14      186.19      186.37      8.24 o 
  -3   3  14      484.64      456.89     14.52 o 
  -2   3  14       30.73       27.85      3.92 o 
  -1   3  14        0.92        1.57      2.75 o 
   0   3  14      294.86      299.81     11.38 o 
   1   3  14        7.34        8.24      3.92 o 
   2   3  14       60.96       51.78      5.49 o 
   3   3  14        0.18        4.32      3.14 o 
   4   3  14       32.40       35.80      3.57 o 
   5   3  14       22.85       25.33      3.46 o 
   6   3  14        9.33        9.89      3.33 o 
   7   3  14        8.07        5.10      5.49 o 
 -11   4  14       65.46       64.73      7.45 o 
 -10   4  14       59.77       51.39      6.67 o 
  -9   4  14        3.52        3.14      3.92 o 
  -8   4  14      161.72      116.53      7.85 o 
  -7   4  14       20.88       14.12      3.92 o 
  -6   4  14        0.56        1.18      3.53 o 
  -5   4  14        1.19        0.26      1.40 o 
  -4   4  14       59.85       45.12      4.71 o 
  -3   4  14       35.43       22.75      3.92 o 
  -2   4  14       54.62       41.98      4.71 o 
  -1   4  14      192.43      187.94      8.63 o 
   0   4  14        0.71       -2.35      3.14 o 
   1   4  14        1.74       -0.78      3.14 o 
   2   4  14       50.74       50.21      3.85 o 
   3   4  14        1.12        5.69      2.77 o 
   4   4  14       64.81       62.08      3.68 o 
   5   4  14       26.49       19.71      3.57 o 
   6   4  14       41.47       30.84      4.05 o 
 -11   5  14        1.03        1.18      4.71 o 
 -10   5  14        2.07        1.57      4.71 o 
  -9   5  14        5.48        4.71      4.32 o 
  -8   5  14        9.76        6.28      4.32 o 
  -7   5  14      131.61      116.13      7.85 o 
  -6   5  14       11.82        9.02      3.92 o 
  -5   5  14      165.87      171.06      9.02 o 
  -4   5  14       12.93       11.77      3.92 o 
  -3   5  14        0.01       -1.57      3.14 o 
  -2   5  14      129.85      126.72      7.85 o 
  -1   5  14        4.14        3.53      3.53 o 
   0   5  14       44.07       42.76      5.49 o 
   1   5  14      144.21      142.71     11.18 o 
   2   5  14        3.77       -1.66      2.11 o 
   3   5  14        0.26       -2.42      2.18 o 
   4   5  14       10.24        7.45      3.92 o 
   5   5  14       23.39       28.02      4.01 o 
 -11   6  14       18.06       18.44      5.88 o 
 -10   6  14        0.02       -1.96      4.32 o 
  -9   6  14       80.38       82.38      7.45 o 
  -8   6  14       43.89       35.70      5.49 o 
  -7   6  14      352.18      351.21     13.34 o 
  -6   6  14       94.48      102.00      7.85 o 
  -5   6  14       97.75       94.20      3.68 o 
  -4   6  14        0.98       -2.84      2.94 o 
  -3   6  14        0.42       -3.53      2.35 o 
  -2   6  14      184.73      183.36      7.06 o 
  -1   6  14        5.69        5.70      2.62 o 
   0   6  14        6.82        5.95      2.62 o 
   1   6  14        1.33        2.14      2.18 o 
   2   6  14       97.72      107.53      6.08 o 
   3   6  14        9.24        9.41      3.33 o 
   4   6  14       13.87       20.76      3.96 o 
 -11   7  14       35.97       36.48      6.67 o 
 -10   7  14        7.03        4.32      4.71 o 
  -9   7  14        3.08       -3.92      4.32 o 
  -8   7  14      159.96      155.76      9.81 o 
  -7   7  14      155.95      185.18     10.20 o 
  -6   7  14      110.36      120.83      8.63 o 
  -5   7  14        2.04        0.00      3.92 o 
  -4   7  14      176.16      180.91     10.99 o 
  -3   7  14       16.28       23.50      2.82 o 
  -2   7  14      216.24      227.02     10.01 o 
  -1   7  14      148.93      142.06     11.97 o 
   0   7  14        7.62        8.05      2.41 o 
   1   7  14        0.21        1.37      3.05 o 
   2   7  14       44.56       52.32      4.57 o 
   3   7  14       32.01       39.16      4.57 o 
 -11   8  14       25.32       25.89      6.28 o 
 -10   8  14       34.12       43.54      6.67 o 
  -9   8  14       44.28       36.88      6.28 o 
  -8   8  14       28.41       35.70      6.28 o 
  -7   8  14        3.19        4.71      4.71 o 
  -6   8  14       60.32       58.06      6.67 o 
  -5   8  14       14.32        8.63      4.32 o 
  -4   8  14      114.83      103.84      5.88 o 
  -3   8  14       42.06       45.58      3.68 o 
  -2   8  14       54.69       75.21      4.99 o 
  -1   8  14        0.53        4.84      2.90 o 
   0   8  14        0.44        1.30      3.18 o 
   1   8  14       14.04        9.22      3.61 o 
   2   8  14        0.14       -3.33      3.61 o 
 -10   9  14        1.31        8.63      5.49 o 
  -9   9  14       78.16       81.21      8.24 o 
  -8   9  14        1.17        9.41      5.10 o 
  -7   9  14      108.18      113.77      8.63 o 
  -6   9  14      105.40      116.91      9.02 o 
  -5   9  14        1.36        5.10      4.32 o 
  -4   9  14       72.28      107.10      8.63 o 
  -3   9  14      110.67      127.89      8.24 o 
  -2   9  14       13.07       15.53      3.46 o 
  -1   9  14        0.16        1.18      3.33 o 
   0   9  14       29.92       31.20      4.29 o 
  -9  10  14       21.13       23.14      6.28 o 
  -8  10  14        3.90        5.49      4.71 o 
  -7  10  14       32.05       32.95      5.88 o 
  -6  10  14        2.00       -0.78      4.71 o 
  -3  10  14        8.19       12.55      5.10 o 
  -2  10  14        3.23        5.87      3.46 o 
   3 -12  15       37.62       38.44      5.88 o 
   4 -12  15       79.29       94.15      8.63 o 
   5 -12  15       70.69       81.99      7.85 o 
   6 -12  15        3.87       12.95      5.49 o 
   7 -12  15        0.84        3.92      5.49 o 
   2 -11  15        4.88        5.10      3.92 o 
   3 -11  15        2.72       -2.35      3.92 o 
   4 -11  15       38.84       31.78      5.88 o 
   5 -11  15       53.45       57.28      7.06 o 
   6 -11  15        7.76        5.49      5.10 o 
   7 -11  15      144.30      173.02     11.38 o 
   8 -11  15      159.43      189.89     12.16 o 
   9 -11  15      161.56      185.18     12.16 o 
   0 -10  15        0.54       -4.12      2.75 o 
   1 -10  15       10.29        1.18      3.53 o 
   2 -10  15      114.79       99.26      7.45 o 
   3 -10  15      224.12      236.59     10.59 o 
   4 -10  15      133.47      121.23      8.24 o 
   5 -10  15        2.50        2.75      4.32 o 
   6 -10  15        0.13       -1.18      4.32 o 
   7 -10  15       50.33       51.39      6.67 o 
   8 -10  15       27.71       30.60      6.28 o 
   9 -10  15       34.76       38.84      7.06 o 
  10 -10  15        4.41        3.53      5.88 o 
  -1  -9  15        6.83        2.35      2.75 o 
   0  -9  15        1.33       -1.18      2.75 o 
   1  -9  15        9.55        7.85      3.14 o 
   2  -9  15        3.15       -3.53      3.14 o 
   3  -9  15        4.37        5.49      3.92 o 
   4  -9  15       48.29       40.41      5.49 o 
   5  -9  15        4.52        1.96      4.32 o 
   6  -9  15       94.76       95.72      7.85 o 
   7  -9  15        1.30       -2.35      3.92 o 
   8  -9  15        4.85       -3.81      2.54 o 
   9  -9  15        1.58       -0.82      2.90 o 
  10  -9  15        0.12       -4.45      2.97 o 
  -2  -8  15      104.12       85.92      5.10 o 
  -1  -8  15      120.27      120.05      5.88 o 
   0  -8  15       32.91       23.54      3.53 o 
   1  -8  15        9.89       13.73      3.53 o 
   2  -8  15      188.18      167.14      8.24 o 
   3  -8  15       71.21       74.15      6.28 o 
   4  -8  15        5.40        9.41      4.32 o 
   5  -8  15       80.63       75.99      4.50 o 
   6  -8  15       62.86       56.24      3.77 o 
   7  -8  15       37.79       29.81      3.39 o 
   8  -8  15       32.99       26.22      3.48 o 
   9  -8  15       16.83       13.56      3.19 o 
  10  -8  15        1.91       -4.35      2.90 o 
  -3  -7  15        8.61        9.81      2.35 o 
  -2  -7  15       12.50       18.83      2.75 o 
  -1  -7  15       53.49       50.61      4.32 o 
   0  -7  15        0.35        2.75      2.75 o 
   1  -7  15      165.85      164.00      7.45 o 
   2  -7  15     1110.16     1127.97     29.85 o 
   3  -7  15       23.53       30.01      2.75 o 
   4  -7  15      481.24      468.19     10.27 o 
   5  -7  15      669.12      661.00     13.92 o 
   6  -7  15      172.82      153.80      9.42 o 
   7  -7  15        4.05       -2.75      4.32 o 
   8  -7  15        0.00        6.67      4.71 o 
   9  -7  15       23.36       14.51      5.49 o 
  10  -7  15        7.28        7.06      5.49 o 
  11  -7  15       51.56       47.86      8.24 o 
  -5  -6  15        3.95        4.71      2.75 o 
  -4  -6  15      258.88      258.57      8.63 o 
  -3  -6  15      198.03      189.90      7.06 o 
  -2  -6  15      146.81      143.99      5.89 o 
  -1  -6  15       14.55       12.55      2.75 o 
   0  -6  15      189.14      167.54      7.06 o 
   1  -6  15       69.49       55.32      5.10 o 
   2  -6  15       13.63        7.06      1.66 o 
   3  -6  15       80.71       52.18      5.10 o 
   4  -6  15      978.47      937.00     26.31 o 
   5  -6  15     1289.23     1357.60     36.53 o 
   6  -6  15      388.17      346.52     14.13 o 
   7  -6  15       10.08       12.16      4.71 o 
   8  -6  15        5.18       -3.14      4.32 o 
   9  -6  15       68.01       62.77      7.85 o 
  10  -6  15        0.59       -0.78      5.10 o 
  11  -6  15       10.85       12.55      6.28 o 
  -7  -5  15       34.46       37.27      4.32 o 
  -6  -5  15       75.23       87.88      5.88 o 
  -5  -5  15      108.08      122.79      6.28 o 
  -4  -5  15       70.77       80.03      5.10 o 
  -3  -5  15      754.72      779.28     20.41 o 
  -2  -5  15       44.63       27.46      3.14 o 
  -1  -5  15      159.19      164.00      6.67 o 
   0  -5  15      480.10      513.39     14.91 o 
   1  -5  15      167.87      159.69      7.45 o 
   2  -5  15        3.01        1.57      3.14 o 
   3  -5  15        7.78        3.14      3.14 o 
   4  -5  15      105.27       84.35      7.06 o 
   5  -5  15      299.03      317.46     12.95 o 
   6  -5  15      105.34      101.22      8.63 o 
   7  -5  15      430.59      415.60     16.09 o 
   8  -5  15        5.14       -0.39      4.71 o 
   9  -5  15      181.40      202.45     12.55 o 
  10  -5  15        1.24       -1.96      5.49 o 
  -8  -4  15       75.81       94.94      6.67 o 
  -7  -4  15       28.64       34.52      4.32 o 
  -6  -4  15        6.56        5.49      3.14 o 
  -5  -4  15      769.96      733.32     19.63 o 
  -4  -4  15       62.42       74.54      5.10 o 
  -3  -4  15      548.82      519.69     14.52 o 
  -2  -4  15      635.64      582.57     16.10 o 
  -1  -4  15      275.60      256.24      8.63 o 
   0  -4  15      894.34      850.23     22.38 o 
   1  -4  15     2343.97     2240.26     54.29 o 
   2  -4  15      320.65      278.24     10.20 o 
   3  -4  15        5.03        5.49      3.14 o 
   4  -4  15      335.11      322.58     12.17 o 
   5  -4  15      287.38      306.47     12.56 o 
   6  -4  15        8.20        7.85      4.32 o 
   7  -4  15       61.26       48.25      6.28 o 
   8  -4  15        7.20        2.75      4.71 o 
   9  -4  15      150.81      162.42     11.38 o 
  10  -4  15       82.77       90.23      9.42 o 
  -8  -3  15        0.02        0.00      3.53 o 
  -7  -3  15       23.30       24.32      3.92 o 
  -6  -3  15      365.34      330.41     11.38 o 
  -5  -3  15       82.65       73.36      5.49 o 
  -4  -3  15        0.07       -0.39      2.35 o 
  -3  -3  15       33.14       49.04      4.32 o 
  -2  -3  15       43.47       42.76      4.32 o 
  -1  -3  15       98.81       84.35      5.10 o 
   0  -3  15       14.30       12.16      3.14 o 
   1  -3  15       92.27       85.53      5.49 o 
   2  -3  15        1.44        2.35      2.75 o 
   3  -3  15      108.51      103.58      6.67 o 
   4  -3  15      241.40      233.08     10.20 o 
   5  -3  15       12.74        7.06      3.92 o 
   6  -3  15      134.26      133.00      9.02 o 
   7  -3  15       57.28       46.68      6.67 o 
   8  -3  15       30.60       16.87      5.49 o 
   9  -3  15       45.36       37.27      6.67 o 
  10  -3  15       47.96       43.15      7.45 o 
  -9  -2  15        0.85        2.75      3.92 o 
  -8  -2  15        5.02        9.41      3.92 o 
  -7  -2  15       37.89       39.62      4.71 o 
  -6  -2  15       35.45       31.38      4.32 o 
  -5  -2  15      650.76      677.15     18.84 o 
  -4  -2  15      143.82      141.64      6.67 o 
  -3  -2  15        0.01        0.78      2.35 o 
  -2  -2  15       45.35       30.60      3.53 o 
  -1  -2  15       91.30       95.73      5.49 o 
   0  -2  15      162.73      192.26      7.85 o 
   1  -2  15      143.30      149.09      7.06 o 
   2  -2  15      177.87      174.21      8.24 o 
   3  -2  15       47.74       28.64      4.32 o 
   4  -2  15       74.77       61.59      5.88 o 
   5  -2  15        1.20       -4.32      3.53 o 
   6  -2  15       25.43       24.33      2.14 o 
   7  -2  15        2.02        1.96      4.32 o 
   8  -2  15       29.90       27.46      5.88 o 
   9  -2  15       34.26       29.03      6.67 o 
  10  -2  15        8.18        6.67      6.28 o 
 -10  -1  15       42.54       47.86      6.28 o 
  -9  -1  15       39.10       47.47      5.49 o 
  -8  -1  15       75.35       82.78      6.67 o 
  -7  -1  15      102.44      105.53      6.67 o 
  -6  -1  15      199.36      206.77      9.02 o 
  -5  -1  15      622.18      648.10     18.45 o 
  -4  -1  15      272.06      245.25      9.03 o 
  -3  -1  15      516.87      527.17     15.31 o 
  -2  -1  15      579.70      597.50     16.88 o 
  -1  -1  15      619.12      669.39     18.85 o 
   0  -1  15       12.86       12.16      2.75 o 
   1  -1  15       55.75       69.44      5.49 o 
   2  -1  15      905.36      999.91     27.10 o 
   3  -1  15       15.31       11.38      3.53 o 
   4  -1  15        0.32       -4.71      3.14 o 
   5  -1  15        0.82       -3.03      2.02 o 
   6  -1  15       67.09       79.77     10.98 o 
   7  -1  15       23.72       14.51      5.49 o 
   8  -1  15        1.25        1.57      5.10 o 
   9  -1  15        2.46       -3.92      5.10 o 
 -10   0  15       28.01       30.21      5.49 o 
  -9   0  15       40.54       45.90      5.49 o 
  -8   0  15        8.98        1.18      3.53 o 
  -7   0  15        3.12       -0.78      3.14 o 
  -6   0  15       82.61       81.21      6.28 o 
  -5   0  15        4.58       -2.35      3.14 o 
  -4   0  15       80.01       81.21      6.28 o 
  -3   0  15      126.09      144.77      7.45 o 
  -2   0  15      432.66      444.31     13.74 o 
  -1   0  15       26.24       32.17      3.92 o 
   0   0  15       11.17       12.55      3.14 o 
   1   0  15       39.04       45.11      4.71 o 
   2   0  15        9.95       10.98      3.53 o 
   3   0  15      129.00      138.89      7.85 o 
   4   0  15        3.80        2.35      3.53 o 
   5   0  15       84.35       73.77      4.28 o 
   6   0  15      194.18      197.25     13.54 o 
   7   0  15      143.36      136.92      9.81 o 
   8   0  15        6.39        4.32      5.10 o 
 -10   1  15      124.20      141.23      9.02 o 
  -9   1  15        4.20        3.92      3.92 o 
  -8   1  15        9.21        8.24      3.92 o 
  -7   1  15       23.13       25.11      4.32 o 
  -6   1  15       61.26       53.35      5.10 o 
  -5   1  15       29.57       16.48      3.53 o 
  -4   1  15      468.37      494.55     15.31 o 
  -3   1  15        0.35        1.96      2.75 o 
  -2   1  15      159.58      185.59      8.24 o 
  -1   1  15       37.66       32.56      3.92 o 
   0   1  15       80.72       83.56      5.88 o 
   1   1  15      175.14      209.13      9.02 o 
   2   1  15       19.47       17.65      3.92 o 
   3   1  15       19.36       24.32      4.71 o 
   4   1  15       10.04        1.66      2.55 o 
   5   1  15      678.32      710.18     23.36 o 
   6   1  15       20.46       18.70      3.19 o 
   7   1  15        0.20       -3.92      4.32 o 
 -11   2  15       79.61       87.48      8.24 o 
 -10   2  15        0.14       -1.57      3.92 o 
  -9   2  15       29.58       20.79      4.71 o 
  -8   2  15      559.86      565.18     18.05 o 
  -7   2  15       33.65       30.99      4.71 o 
  -6   2  15        0.29       -4.71      3.14 o 
  -5   2  15       11.96        9.81      3.53 o 
  -4   2  15       82.88      102.00      6.28 o 
  -3   2  15       22.95       23.93      3.92 o 
  -2   2  15      532.21      561.73     16.88 o 
  -1   2  15       18.00       17.26      3.53 o 
   0   2  15        1.59        4.32      3.14 o 
   1   2  15       16.36       23.54      4.32 o 
   2   2  15        0.28       -1.96      3.53 o 
   3   2  15       61.93       49.43      5.88 o 
   4   2  15        9.37        7.65      2.73 o 
   5   2  15       37.18       36.90      4.71 o 
   6   2  15        1.68       -1.12      2.82 o 
 -11   3  15        1.24       -2.75      4.71 o 
 -10   3  15      145.39      134.57      9.02 o 
  -9   3  15       57.14       60.02      6.67 o 
  -8   3  15      651.61      630.00     19.63 o 
  -7   3  15      101.79      114.56      7.45 o 
  -6   3  15       90.80       72.97      6.28 o 
  -5   3  15       15.75       10.20      3.53 o 
  -4   3  15      286.33      290.78     11.38 o 
  -3   3  15      330.18      310.81     11.38 o 
  -2   3  15       89.07       89.84      6.28 o 
  -1   3  15      131.10      117.70      7.06 o 
   0   3  15      158.22      167.14      8.63 o 
   1   3  15      154.32      167.92      8.63 o 
   2   3  15        0.60       -2.35      3.53 o 
   3   3  15       47.46       44.96      3.57 o 
   4   3  15        0.49       -3.32      2.62 o 
   5   3  15      140.78      134.11      6.13 o 
   6   3  15       53.79       56.56      4.62 o 
   7   3  15       10.84       11.77      5.49 o 
 -11   4  15       69.16       69.44      7.45 o 
 -10   4  15        0.09        1.96      4.71 o 
  -9   4  15        2.49        0.78      4.32 o 
  -8   4  15        0.03       -0.78      3.92 o 
  -7   4  15      220.04      245.23     10.59 o 
  -6   4  15      180.98      162.04      8.63 o 
  -5   4  15        6.32        5.10      3.53 o 
  -4   4  15       11.98       15.30      3.92 o 
  -3   4  15      312.41      326.10     12.16 o 
  -2   4  15        0.56        0.78      3.14 o 
  -1   4  15      470.75      470.98     15.70 o 
   0   4  15        1.16        1.96      3.92 o 
   1   4  15      387.76      394.01     14.13 o 
   2   4  15       31.57       33.35      3.57 o 
   3   4  15        0.71       -3.53      2.50 o 
   4   4  15        8.96       10.65      2.79 o 
   5   4  15        0.11       -0.90      3.18 o 
   6   4  15        1.11        0.90      5.69 o 
 -11   5  15       11.55       10.20      5.49 o 
 -10   5  15       52.54       52.57      7.06 o 
  -9   5  15      273.36      261.71     12.56 o 
  -8   5  15      185.38      172.63      9.42 o 
  -7   5  15      324.39      307.25     12.56 o 
  -6   5  15       66.79       64.34      6.28 o 
  -5   5  15       44.34       27.07      4.71 o 
  -4   5  15      207.96      209.13      9.81 o 
  -3   5  15       20.34       11.38      3.92 o 
  -2   5  15        0.21       -3.14      3.14 o 
  -1   5  15       11.54       11.38      3.92 o 
   0   5  15        0.35       -1.18      3.92 o 
   1   5  15       51.11       49.43      5.49 o 
   2   5  15        1.13        0.26      2.26 o 
   3   5  15       14.17       20.27      3.46 o 
   4   5  15       32.12       39.00      4.29 o 
   5   5  15       15.45       13.80      3.85 o 
 -11   6  15       42.39       49.43      7.06 o 
 -10   6  15       66.96       72.58      7.85 o 
  -9   6  15       11.52       14.12      5.10 o 
  -8   6  15       36.92       22.36      5.10 o 
  -7   6  15      145.84      159.29      9.42 o 
  -6   6  15      138.58      138.49      8.63 o 
  -5   6  15      120.95      127.60      4.28 o 
  -4   6  15       24.00       27.47      2.61 o 
  -3   6  15      102.65       99.19      4.80 o 
  -2   6  15        0.31        2.40      2.35 o 
  -1   6  15       37.88       41.88      3.57 o 
   0   6  15        0.01        0.20      2.50 o 
   1   6  15        3.46        4.45      2.26 o 
   2   6  15       11.48        4.71      3.01 o 
   3   6  15        0.39        1.18      3.53 o 
   4   6  15       19.41       20.53      4.13 o 
 -11   7  15       36.79       43.54      7.06 o 
 -10   7  15       68.38       75.71      8.24 o 
  -9   7  15       34.93       28.64      5.88 o 
  -8   7  15        4.79        2.75      4.32 o 
  -7   7  15       13.14       15.30      5.10 o 
  -6   7  15       12.98       10.98      4.71 o 
  -5   7  15       40.75       23.93      5.10 o 
  -4   7  15        2.07        0.99      5.49 o 
  -3   7  15       24.09       27.87      3.11 o 
  -2   7  15       12.09       13.44      2.73 o 
  -1   7  15        4.13        1.45      2.62 o 
   0   7  15       11.28       10.92      2.56 o 
   1   7  15       27.41       20.22      3.61 o 
   2   7  15       63.94       64.01      5.69 o 
   3   7  15       10.95       13.00      4.12 o 
 -10   8  15        3.55        6.28      5.49 o 
  -9   8  15       21.59       22.36      5.88 o 
  -8   8  15       26.05       28.64      5.88 o 
  -7   8  15        0.58        1.18      4.32 o 
  -6   8  15        9.56       10.98      4.71 o 
  -5   8  15       18.52       16.87      5.10 o 
  -4   8  15       27.67       27.46      5.49 o 
  -3   8  15       38.12       30.42      3.46 o 
  -2   8  15        0.43       -2.19      3.14 o 
  -1   8  15        2.91        0.26      2.90 o 
   0   8  15        0.06        3.53      3.33 o 
   1   8  15       11.32       13.76      5.69 o 
 -10   9  15       63.77       74.14      8.24 o 
  -9   9  15        0.96        1.18      4.71 o 
  -8   9  15        6.33       -0.39      5.10 o 
  -7   9  15        0.60       -5.49      4.32 o 
  -6   9  15       18.77        9.81      4.71 o 
  -5   9  15      148.31      140.45      9.42 o 
  -4   9  15      281.71      276.23     12.56 o 
  -3   9  15        3.13        9.02      4.32 o 
  -2   9  15        0.03        0.80      3.29 o 
  -1   9  15        4.93        7.72      3.46 o 
  -8  10  15       25.21       25.11      6.28 o 
  -7  10  15        2.69        0.78      4.71 o 
  -6  10  15       10.23       10.59      5.10 o 
  -3  10  15       12.99       19.22      5.88 o 
   4 -12  16       11.09        8.63      4.71 o 
   5 -12  16        0.19        6.67      5.10 o 
   6 -12  16       37.92       52.96      7.45 o 
   7 -12  16       36.98       34.91      7.06 o 
   2 -11  16       58.87       65.51      6.28 o 
   3 -11  16       29.67       39.62      5.49 o 
   4 -11  16        1.23       -1.57      4.32 o 
   5 -11  16       97.24       89.05      8.63 o 
   6 -11  16       24.84       26.28      5.88 o 
   7 -11  16       24.66       29.03      6.28 o 
   8 -11  16        5.33       20.01      6.28 o 
   1 -10  16       15.80        7.06      3.92 o 
   2 -10  16        6.19       -1.57      3.92 o 
   3 -10  16       63.39       58.45      6.28 o 
   4 -10  16       32.31       28.24      5.49 o 
   5 -10  16      180.10      197.35     10.59 o 
   6 -10  16       25.99       27.46      5.88 o 
   7 -10  16        0.06        3.53      5.10 o 
   8 -10  16        0.44        0.78      4.71 o 
   9 -10  16        3.73        1.96      5.49 o 
  -1  -9  16        9.91       10.20      3.14 o 
   0  -9  16       37.74       41.58      4.32 o 
   1  -9  16      377.92      380.25     12.95 o 
   2  -9  16      140.82      128.68      7.45 o 
   3  -9  16        3.80       -5.30      3.53 o 
   4  -9  16       31.52       28.24      5.10 o 
   5  -9  16       73.22       72.58      7.06 o 
   6  -9  16       66.70       60.81      6.67 o 
   7  -9  16        0.11        1.96      4.32 o 
   8  -9  16       13.19        1.57      4.71 o 
   9  -9  16        2.67       -6.73      5.30 o 
  10  -9  16       27.85       28.76      4.24 o 
  -2  -8  16       12.02       13.73      2.75 o 
  -1  -8  16       12.14       11.77      3.14 o 
   0  -8  16      208.14      208.34      8.24 o 
   1  -8  16      174.53      180.87      8.24 o 
   2  -8  16       41.62       40.80      4.71 o 
   3  -8  16       59.27       58.06      5.88 o 
   4  -8  16       73.68       52.96      5.88 o 
   5  -8  16      414.98      405.39     15.30 o 
   6  -8  16        0.19       -0.32      2.25 o 
   7  -8  16        0.94        2.11      2.54 o 
   8  -8  16       39.86       43.11      4.05 o 
   9  -8  16       32.97       29.42      6.08 o 
  10  -8  16       22.44       13.77      3.96 o 
  -3  -7  16        0.91        1.57      2.35 o 
  -2  -7  16       13.51        9.02      2.75 o 
  -1  -7  16       24.98       30.60      3.53 o 
   0  -7  16      150.74      167.53      7.45 o 
   1  -7  16      658.04      664.97     18.84 o 
   2  -7  16       10.79       19.22      3.92 o 
   3  -7  16      296.93      279.00     11.38 o 
   4  -7  16       22.09       32.63      2.97 o 
   5  -7  16       78.28       95.72      8.24 o 
   6  -7  16       83.35       67.87      7.06 o 
   7  -7  16      150.30      117.31      9.42 o 
   8  -7  16       78.19       72.18      7.85 o 
   9  -7  16       14.03        9.02      5.49 o 
  10  -7  16       37.27       34.13      7.06 o 
  -5  -6  16        0.66       -0.78      2.75 o 
  -4  -6  16        2.75        5.49      2.75 o 
  -3  -6  16       52.47       53.74      4.71 o 
  -2  -6  16      100.71       99.26      5.49 o 
  -1  -6  16       45.35       40.41      3.92 o 
   0  -6  16      431.00      385.39     12.17 o 
   1  -6  16      825.62      782.12     21.59 o 
   2  -6  16        4.23        5.97      1.66 o 
   3  -6  16        3.95        3.14      3.53 o 
   4  -6  16      190.69      202.85      9.81 o 
   5  -6  16     1241.57     1235.70     34.17 o 
   6  -6  16      216.36      215.01     10.99 o 
   7  -6  16      164.96      164.00     10.20 o 
   8  -6  16      107.57      105.93      9.02 o 
   9  -6  16       29.95       34.13      7.06 o 
  10  -6  16       79.20       77.28      9.02 o 
  -7  -5  16       63.29       78.46      6.28 o 
  -6  -5  16       17.57       20.01      3.53 o 
  -5  -5  16        0.70        0.00      2.75 o 
  -4  -5  16        7.79        3.53      2.75 o 
  -3  -5  16        2.01        3.53      2.75 o 
  -2  -5  16       71.54       67.48      4.71 o 
  -1  -5  16        9.68        9.02      2.75 o 
   0  -5  16       85.28       96.12      5.88 o 
   1  -5  16      187.20      219.72      9.02 o 
   2  -5  16      735.53      687.85     20.02 o 
   3  -5  16        0.25       -3.92      3.14 o 
   4  -5  16       10.76       12.55      3.92 o 
   5  -5  16      294.63      270.76     11.77 o 
   6  -5  16       17.80       14.12      5.10 o 
   7  -5  16       68.61       66.69      7.45 o 
   8  -5  16       25.42       21.58      5.88 o 
   9  -5  16       11.31       12.55      5.49 o 
  10  -5  16        0.21       -7.65      5.10 o 
  -8  -4  16      202.15      225.60      9.81 o 
  -7  -4  16       11.94       10.59      3.92 o 
  -6  -4  16       30.68       39.23      4.32 o 
  -5  -4  16      125.27      129.07      6.67 o 
  -4  -4  16       69.50       49.04      4.71 o 
  -3  -4  16       88.31       85.13      5.49 o 
  -2  -4  16        7.05        2.75      2.35 o 
  -1  -4  16       93.91       95.73      5.88 o 
   0  -4  16      122.43      127.12      6.67 o 
   1  -4  16      617.71      649.31     18.84 o 
   2  -4  16      153.50      164.00      8.24 o 
   3  -4  16      229.09      210.32      9.42 o 
   4  -4  16        1.40        2.75      3.53 o 
   5  -4  16        0.34       -2.75      3.92 o 
   6  -4  16        7.54       12.16      5.10 o 
   7  -4  16      155.04      148.30     10.20 o 
   8  -4  16        4.05        1.57      4.71 o 
   9  -4  16      103.71      112.99      9.81 o 
  10  -4  16       41.79       36.48      7.45 o 
  -8  -3  16        0.26       -1.18      3.53 o 
  -7  -3  16        1.63        0.39      3.14 o 
  -6  -3  16      167.13      171.84      7.85 o 
  -5  -3  16      179.71      142.03      6.67 o 
  -4  -3  16       42.32       37.66      3.92 o 
  -3  -3  16        1.29        1.57      2.75 o 
  -2  -3  16      124.25      103.97      5.89 o 
  -1  -3  16     1912.83     1858.61     45.61 o 
   0  -3  16       29.31       18.44      3.53 o 
   1  -3  16       25.40       37.27      4.32 o 
   2  -3  16       42.84       40.41      4.71 o 
   3  -3  16       21.72       14.12      3.53 o 
   4  -3  16       17.22       18.83      4.32 o 
   5  -3  16      124.49      120.45      8.24 o 
   6  -3  16      206.31      212.66     10.99 o 
   7  -3  16      304.95      282.13     13.34 o 
   8  -3  16       26.72       24.32      6.28 o 
   9  -3  16       21.12       31.38      7.06 o 
  10  -3  16        7.65       11.77      6.28 o 
  -9  -2  16        0.23        1.18      3.92 o 
  -8  -2  16        0.42       -1.96      3.53 o 
  -7  -2  16      206.58      220.89      9.42 o 
  -6  -2  16       12.25       13.34      3.53 o 
  -5  -2  16        1.63        3.53      3.14 o 
  -4  -2  16       41.33       38.44      3.92 o 
  -3  -2  16      983.22      944.11     24.74 o 
  -2  -2  16      672.16      659.57     18.45 o 
  -1  -2  16       50.48       38.45      4.32 o 
   0  -2  16      320.32      304.53     10.60 o 
   1  -2  16       16.88       28.24      3.92 o 
   2  -2  16      162.66      149.10      7.85 o 
   3  -2  16        0.07        0.00      3.14 o 
   4  -2  16       61.63       38.84      5.10 o 
   5  -2  16        2.55       -2.75      3.53 o 
   6  -2  16        0.14       -2.75      4.32 o 
   7  -2  16        1.04        1.57      4.71 o 
   8  -2  16       64.50       58.84      7.45 o 
   9  -2  16       30.55       32.95      7.06 o 
  -9  -1  16        2.73        5.88      4.32 o 
  -8  -1  16      148.58      177.33      9.02 o 
  -7  -1  16      112.07      119.66      7.06 o 
  -6  -1  16      540.39      543.99     16.48 o 
  -5  -1  16      703.43      732.54     20.81 o 
  -4  -1  16       47.76       38.05      4.32 o 
  -3  -1  16      795.97      768.42     21.20 o 
  -2  -1  16     1451.37     1476.85     37.33 o 
  -1  -1  16      211.32      225.62      9.02 o 
   0  -1  16       57.85       56.49      5.10 o 
   1  -1  16      264.09      296.66     11.38 o 
   2  -1  16      168.92      185.98      9.02 o 
   3  -1  16       17.68       11.38      3.92 o 
   4  -1  16        2.18        2.75      3.53 o 
   5  -1  16       59.07       54.18     14.32 o 
   6  -1  16        1.26       -0.78      4.32 o 
   7  -1  16        6.58       -2.35      4.71 o 
   8  -1  16       65.64       60.41      7.45 o 
   9  -1  16        0.48        3.14      5.10 o 
 -10   0  16        0.06       -1.18      4.32 o 
  -9   0  16       93.88       97.29      7.45 o 
  -8   0  16       70.13       72.58      6.67 o 
  -7   0  16      181.25      176.16      8.63 o 
  -6   0  16      242.75      246.80     10.20 o 
  -5   0  16        0.18       -3.14      3.14 o 
  -4   0  16       19.91       17.26      3.53 o 
  -3   0  16       84.96       91.41      6.67 o 
  -2   0  16      139.06      162.82      7.45 o 
  -1   0  16       83.99       78.46      5.49 o 
   0   0  16      362.17      349.29     12.56 o 
   1   0  16      502.99      571.12     17.66 o 
   2   0  16       99.28       93.77      6.67 o 
   3   0  16      187.19      188.73      9.81 o 
   4   0  16        6.63        8.63      4.32 o 
   5   0  16       16.52       17.65      2.90 o 
   6   0  16       42.49       40.95      3.38 o 
   7   0  16       16.79       15.69      5.49 o 
   8   0  16        0.27        4.32      5.49 o 
 -10   1  16        0.06        1.18      4.32 o 
  -9   1  16       17.41       13.34      4.32 o 
  -8   1  16        0.07        1.57      3.92 o 
  -7   1  16      489.64      430.54     14.52 o 
  -6   1  16        6.34        0.78      3.53 o 
  -5   1  16        0.01       -4.71      3.14 o 
  -4   1  16      823.28      774.31     21.99 o 
  -3   1  16      616.20      608.48     18.06 o 
  -2   1  16      110.55      108.68      6.67 o 
  -1   1  16       37.91       29.03      3.92 o 
   0   1  16       57.70       69.83      5.88 o 
   1   1  16      131.35      130.26      7.45 o 
   2   1  16      277.35      293.52     11.77 o 
   3   1  16       24.23       17.65      4.71 o 
   4   1  16       84.52       85.13      7.45 o 
   5   1  16      709.42      761.80     20.41 o 
   6   1  16        0.01        1.18      2.61 o 
   7   1  16        1.36       -5.10      4.71 o 
 -10   2  16        7.14        5.10      4.71 o 
  -9   2  16       13.66       12.95      4.71 o 
  -8   2  16      191.07      184.40      9.81 o 
  -7   2  16      175.03      163.22      8.63 o 
  -6   2  16        3.78       -3.14      3.14 o 
  -5   2  16       39.95       27.85      4.32 o 
  -4   2  16      174.83      169.11      8.24 o 
  -3   2  16      131.78      124.37      7.45 o 
  -2   2  16       90.87       91.02      6.67 o 
  -1   2  16        2.54        0.78      3.14 o 
   0   2  16       24.18       18.83      3.92 o 
   1   2  16       20.17       16.08      4.32 o 
   2   2  16       12.79        8.63      4.32 o 
   3   2  16       46.33       41.98      5.49 o 
   4   2  16       84.04       80.13      5.10 o 
   5   2  16       76.66       84.88      5.25 o 
   6   2  16       49.83       58.48      4.42 o 
 -11   3  16        9.21       18.04      5.88 o 
 -10   3  16        4.34       11.38      5.10 o 
  -9   3  16       54.94       57.28      6.28 o 
  -8   3  16        2.16        5.49      4.32 o 
  -7   3  16       18.51        9.41      3.92 o 
  -6   3  16        1.95       -4.71      3.14 o 
  -5   3  16      105.79      103.97      7.06 o 
  -4   3  16      585.77      569.96     17.66 o 
  -3   3  16       39.11       29.81      4.32 o 
  -2   3  16      221.08      218.16      9.81 o 
  -1   3  16        0.02       -1.57      3.14 o 
   0   3  16      132.03      151.44      9.02 o 
   1   3  16      145.84      145.56      8.63 o 
   2   3  16       44.64       41.58      5.49 o 
   3   3  16       37.71       32.03      3.57 o 
   4   3  16        3.42        3.34      2.90 o 
   5   3  16       11.47       18.79      3.57 o 
   6   3  16       30.21       31.38      5.10 o 
 -11   4  16        0.09       -0.39      5.10 o 
 -10   4  16       59.60       68.65      7.45 o 
  -9   4  16       16.38       14.12      5.10 o 
  -8   4  16      246.86      220.51     10.59 o 
  -7   4  16       13.35       14.51      4.32 o 
  -6   4  16       79.15       75.72      6.67 o 
  -5   4  16       48.92       45.51      5.49 o 
  -4   4  16       66.48       62.38      5.88 o 
  -3   4  16       15.36       13.73      4.32 o 
  -2   4  16       23.31       25.11      4.71 o 
  -1   4  16       77.07       89.84      7.06 o 
   0   4  16       63.09       91.41      7.85 o 
   1   4  16       41.69       35.31      5.49 o 
   2   4  16        0.01       -3.14      3.53 o 
   3   4  16        8.02        3.14      2.77 o 
   4   4  16       27.20       32.39      3.85 o 
   5   4  16       32.56       26.48      4.01 o 
 -11   5  16        0.40       -3.92      4.71 o 
 -10   5  16      100.39       88.66      8.24 o 
  -9   5  16      365.11      386.52     15.70 o 
  -8   5  16        1.07        5.10      4.71 o 
  -7   5  16       11.77       13.34      4.71 o 
  -6   5  16       35.96       34.52      5.10 o 
  -5   5  16       19.91       16.87      4.32 o 
  -4   5  16       12.65        9.41      3.92 o 
  -3   5  16       44.80       40.01      5.10 o 
  -2   5  16       75.41       78.85      6.67 o 
  -1   5  16       95.94      103.57      8.24 o 
   0   5  16       53.08       43.15      5.49 o 
   1   5  16       23.60       26.68      5.10 o 
   2   5  16        3.75        0.39      3.14 o 
   3   5  16        8.58       10.92      3.29 o 
   4   5  16       53.81       49.66      4.57 o 
 -11   6  16        3.52        4.71      5.49 o 
 -10   6  16        2.73       -1.18      5.10 o 
  -9   6  16       95.90      106.71      8.63 o 
  -8   6  16        0.85        0.78      4.32 o 
  -7   6  16        9.59       12.55      4.71 o 
  -6   6  16      144.58      140.85      9.02 o 
  -5   6  16      133.41      125.94      8.24 o 
  -4   6  16        8.56        2.47      2.25 o 
  -3   6  16       42.11       39.95      3.19 o 
  -2   6  16        2.10       -1.38      2.25 o 
  -1   6  16        2.84        0.87      2.62 o 
   0   6  16        5.16        7.30      2.90 o 
   1   6  16        9.48        6.67      2.49 o 
   2   6  16        2.98       -2.04      2.90 o 
   3   6  16        0.27       -4.35      2.90 o 
 -10   7  16        6.31       14.12      5.88 o 
  -9   7  16        4.54        5.10      5.10 o 
  -8   7  16       52.87       39.62      6.28 o 
  -7   7  16       93.30       82.78      7.85 o 
  -6   7  16       33.09       24.32      5.10 o 
  -5   7  16        7.83       13.34      4.32 o 
  -4   7  16        1.52       -3.25      2.17 o 
  -3   7  16        5.41        7.18      2.54 o 
  -2   7  16       33.75       27.14      3.29 o 
  -1   7  16        4.39        7.17      2.90 o 
   0   7  16        0.67        0.39      2.77 o 
   1   7  16        1.24        2.16      3.05 o 
   2   7  16       31.90       38.22      4.51 o 
 -10   8  16        2.95       -0.78      5.10 o 
  -9   8  16       14.32       17.65      5.88 o 
  -8   8  16        2.94        2.35      5.10 o 
  -7   8  16       35.57       43.94      6.28 o 
  -6   8  16        4.60        2.35      4.32 o 
  -5   8  16       29.75       23.14      5.49 o 
  -4   8  16        6.94       10.59      4.71 o 
  -3   8  16      134.63      120.48      5.92 o 
  -2   8  16       23.32       23.11      6.08 o 
  -1   8  16       21.00       23.38      3.74 o 
   0   8  16        9.18        9.01      5.30 o 
   1   8  16        3.20        7.16      3.74 o 
  -9   9  16        9.67       20.40      5.88 o 
  -8   9  16        0.28        3.14      4.71 o 
  -7   9  16       16.86       12.55      5.10 o 
  -6   9  16       21.20       21.58      5.49 o 
  -5   9  16       23.01       11.38      5.10 o 
  -4   9  16        0.04        7.06      4.71 o 
  -2   9  16       42.12       41.16      4.29 o 
  -1   9  16       43.26       55.28      4.85 o 
  -7  10  16       19.69       29.03      6.28 o 
  -6  10  16        4.12        3.92      4.71 o 
   2 -11  17       15.80       13.73      4.71 o 
   3 -11  17       18.29       20.01      5.10 o 
   4 -11  17       16.35       17.65      5.10 o 
   5 -11  17       93.28       89.45      8.63 o 
   6 -11  17      109.66      118.09      9.81 o 
   7 -11  17        9.61        0.00      5.49 o 
   8 -11  17       18.13       12.95      6.28 o 
   1 -10  17        0.57       -2.75      3.53 o 
   2 -10  17        3.89       -3.14      3.92 o 
   3 -10  17        2.50       -1.18      3.92 o 
   4 -10  17      143.76      166.35     10.20 o 
   5 -10  17        3.63        1.96      4.71 o 
   6 -10  17       24.54       16.48      5.49 o 
   7 -10  17       13.87       16.48      5.88 o 
   8 -10  17      175.73      184.40     11.77 o 
   9 -10  17       80.61       56.88      8.24 o 
  -1  -9  17        0.17        1.96      2.75 o 
   0  -9  17        1.20       -1.18      3.14 o 
   1  -9  17       91.47       90.62      6.67 o 
   2  -9  17        0.81       -5.30      3.53 o 
   3  -9  17       37.55       30.60      5.10 o 
   4  -9  17      206.01      226.78     10.99 o 
   5  -9  17        1.19        0.78      4.32 o 
   6  -9  17        0.00        3.14      4.32 o 
   7  -9  17        1.84        4.71      4.71 o 
   8  -9  17       21.33       25.50      6.28 o 
   9  -9  17       12.99       11.38      5.88 o 
  -2  -8  17       44.93       37.27      3.92 o 
  -1  -8  17       16.40       16.87      3.53 o 
   0  -8  17        0.28       -1.96      3.14 o 
   1  -8  17        2.90        3.53      3.14 o 
   2  -8  17      183.66      163.61      8.24 o 
   3  -8  17       11.25       12.55      3.92 o 
   4  -8  17        0.04       -1.18      3.53 o 
   5  -8  17       20.29       32.17      5.49 o 
   6  -8  17        4.89       -3.53      4.32 o 
   7  -8  17       25.36       23.61      3.73 o 
   8  -8  17        4.33        8.25      3.11 o 
   9  -8  17        2.19        2.48      3.19 o 
  10  -8  17        6.10        1.44      3.39 o 
  -3  -7  17       23.57        9.41      2.75 o 
  -2  -7  17       15.11        9.41      2.75 o 
  -1  -7  17       49.94       50.61      4.32 o 
   0  -7  17      286.77      247.20      9.42 o 
   1  -7  17        0.00        3.14      3.14 o 
   2  -7  17      241.13      256.22     10.20 o 
   3  -7  17      356.01      313.54     12.16 o 
   4  -7  17      561.43      583.42     12.34 o 
   5  -7  17      385.88      375.16     14.52 o 
   6  -7  17       43.73       36.09      5.88 o 
   7  -7  17       19.99       20.40      5.49 o 
   8  -7  17        0.00        4.71      4.71 o 
   9  -7  17        1.35        1.96      5.10 o 
  10  -7  17        0.97        2.35      5.88 o 
  -5  -6  17        7.82        8.63      3.14 o 
  -4  -6  17       67.00       63.94      5.10 o 
  -3  -6  17      102.76       86.70      5.49 o 
  -2  -6  17      188.86      209.51      8.24 o 
  -1  -6  17      411.78      395.97     12.56 o 
   0  -6  17       15.36       21.18      3.92 o 
   1  -6  17        1.76       -0.39      3.14 o 
   2  -6  17       49.65       48.25      5.10 o 
   3  -6  17      859.23      830.81     23.95 o 
   4  -6  17       83.60       61.99      6.28 o 
   5  -6  17        0.03        7.85      4.32 o 
   6  -6  17      134.10      142.81      9.81 o 
   7  -6  17       77.60       76.50      8.24 o 
   8  -6  17        8.26        6.28      5.49 o 
   9  -6  17       14.13       11.77      5.88 o 
  10  -6  17       47.06       48.64      8.24 o 
  -7  -5  17       47.24       46.68      5.10 o 
  -6  -5  17       16.79       20.01      3.92 o 
  -5  -5  17       30.17       31.78      3.92 o 
  -4  -5  17        0.57       -2.35      2.35 o 
  -3  -5  17      500.13      477.24     14.13 o 
  -2  -5  17      591.37      553.05     15.70 o 
  -1  -5  17      200.82      176.17      7.45 o 
   0  -5  17      264.61      247.21      9.42 o 
   1  -5  17       71.57       83.95      6.28 o 
   2  -5  17       20.22       29.03      4.32 o 
   3  -5  17       15.05        8.63      3.92 o 
   4  -5  17       14.58        5.88      3.92 o 
   5  -5  17       37.58       38.84      5.88 o 
   6  -5  17      521.86      615.80     21.19 o 
   7  -5  17      452.28      453.67     17.66 o 
   8  -5  17       20.21       14.51      5.49 o 
   9  -5  17        4.21       -1.57      5.10 o 
  10  -5  17        0.85       -1.18      5.49 o 
  -7  -4  17       35.30       34.13      4.71 o 
  -6  -4  17       28.54       25.89      4.32 o 
  -5  -4  17        1.39        6.67      3.14 o 
  -4  -4  17       24.99       20.40      3.53 o 
  -3  -4  17      203.90      225.21      8.63 o 
  -2  -4  17       72.50       65.91      5.10 o 
  -1  -4  17        5.04       -3.92      2.75 o 
   0  -4  17      112.29      127.11      7.06 o 
   1  -4  17      663.57      661.89     19.24 o 
   2  -4  17      208.50      213.06      9.42 o 
   3  -4  17       32.33       28.64      4.71 o 
   4  -4  17       55.26       55.31      5.88 o 
   5  -4  17       52.84       44.33      5.88 o 
   6  -4  17      166.22      155.37      9.81 o 
   7  -4  17        8.47        5.88      4.71 o 
   8  -4  17       11.17       11.38      5.49 o 
   9  -4  17        3.52       13.34      5.88 o 
  10  -4  17       57.14       68.26      9.02 o 
  -8  -3  17        8.78        6.67      3.92 o 
  -7  -3  17        4.24       -0.78      3.53 o 
  -6  -3  17        5.22        7.45      3.53 o 
  -5  -3  17       20.95       23.93      3.92 o 
  -4  -3  17      354.64      336.30     11.38 o 
  -3  -3  17      154.90      152.23      7.06 o 
  -2  -3  17       43.47       29.81      3.92 o 
  -1  -3  17      596.39      562.13     16.49 o 
   0  -3  17       27.19       19.22      3.53 o 
   1  -3  17      336.27      329.25     11.77 o 
   2  -3  17      120.65      125.15      7.45 o 
   3  -3  17        7.62        5.88      3.53 o 
   4  -3  17       67.00       72.18      6.67 o 
   5  -3  17      299.79      266.05     11.77 o 
   6  -3  17      158.71      159.29     10.20 o 
   7  -3  17       89.71       96.12      8.63 o 
   8  -3  17       90.73       80.03      8.63 o 
   9  -3  17        5.05        4.71      5.49 o 
  -9  -2  17       27.14       25.89      5.10 o 
  -8  -2  17       17.28       19.22      4.32 o 
  -7  -2  17        6.86        5.10      3.53 o 
  -6  -2  17        5.93        3.53      3.14 o 
  -5  -2  17      329.79      322.56     11.38 o 
  -4  -2  17       83.23       65.12      5.49 o 
  -3  -2  17      241.92      269.96      9.81 o 
  -2  -2  17       38.69       26.68      3.92 o 
  -1  -2  17        6.48        1.96      3.14 o 
   0  -2  17      101.87      109.46      6.28 o 
   1  -2  17       11.70        8.63      3.53 o 
   2  -2  17       91.36       85.92      6.67 o 
   3  -2  17       56.86       49.04      5.49 o 
   4  -2  17       41.89       52.57      5.88 o 
   5  -2  17       19.88       23.54      5.10 o 
   6  -2  17       17.49       17.26      5.10 o 
   7  -2  17        2.97        0.39      5.10 o 
   8  -2  17       39.97       28.24      6.28 o 
   9  -2  17       41.59       52.17      7.85 o 
  -9  -1  17        1.26       -1.96      3.92 o 
  -8  -1  17       20.84       22.36      4.71 o 
  -7  -1  17        0.05        1.96      3.53 o 
  -6  -1  17       56.38       54.92      5.49 o 
  -5  -1  17      204.48      213.84      9.42 o 
  -4  -1  17      136.06      126.72      7.06 o 
  -3  -1  17      314.57      299.81     10.99 o 
  -2  -1  17      164.22      169.50      8.24 o 
  -1  -1  17        5.34       14.51      3.53 o 
   0  -1  17        1.24        0.00      2.75 o 
   1  -1  17      726.29      773.85     22.38 o 
   2  -1  17       34.01       38.05      4.71 o 
   3  -1  17       53.12       44.72      5.49 o 
   4  -1  17       81.29       81.60      7.45 o 
   5  -1  17        0.07       -5.30      3.53 o 
   6  -1  17      369.21      393.98     16.09 o 
   7  -1  17        7.47        6.28      5.10 o 
   8  -1  17        5.50        0.39      5.49 o 
 -10   0  17       23.75       18.44      5.10 o 
  -9   0  17       87.36      100.43      7.85 o 
  -8   0  17       35.40       34.91      5.10 o 
  -7   0  17       24.79       26.68      4.71 o 
  -6   0  17       20.15       21.18      4.32 o 
  -5   0  17      339.98      380.65     13.34 o 
  -4   0  17      597.53      566.04     17.27 o 
  -3   0  17      599.74      578.62     17.27 o 
  -2   0  17       16.39       25.89      3.92 o 
  -1   0  17       23.22       16.87      3.92 o 
   0   0  17        2.97        7.06      3.53 o 
   1   0  17       36.56       50.21      5.10 o 
   2   0  17        3.73        1.18      3.53 o 
   3   0  17      108.85      115.34      7.85 o 
   4   0  17       41.18       42.76      5.88 o 
   5   0  17        0.51       -3.23      2.32 o 
   6   0  17      111.73       93.37      9.02 o 
   7   0  17        1.81        3.53      4.71 o 
   8   0  17       41.30       37.27      7.06 o 
 -10   1  17        8.64        8.24      5.10 o 
  -9   1  17       37.02       42.76      5.88 o 
  -8   1  17        0.33       -3.53      3.92 o 
  -7   1  17       11.60        9.41      4.32 o 
  -6   1  17       58.42       52.18      5.49 o 
  -5   1  17      131.57      133.00      7.45 o 
  -4   1  17        8.34        7.85      3.92 o 
  -3   1  17       93.74      125.93      7.85 o 
  -2   1  17       62.38       74.15      5.88 o 
  -1   1  17        0.23        1.57      3.14 o 
   0   1  17        0.66       -0.39      3.14 o 
   1   1  17        0.36       -0.39      3.53 o 
   2   1  17        0.49        2.75      3.53 o 
   3   1  17        0.07       -0.78      3.92 o 
   4   1  17       18.23       16.48      4.71 o 
   5   1  17      316.47      349.21      9.32 o 
   6   1  17        2.82        7.06      5.10 o 
   7   1  17        0.02       -1.96      5.10 o 
 -10   2  17       49.99       54.92      6.67 o 
  -9   2  17      118.37      113.77      7.85 o 
  -8   2  17      114.69      116.13      7.85 o 
  -7   2  17        0.46       -3.53      3.92 o 
  -6   2  17       14.33       14.51      3.92 o 
  -5   2  17       60.84       49.82      5.10 o 
  -4   2  17      113.59      111.03      7.45 o 
  -3   2  17        8.99       12.95      3.92 o 
  -2   2  17        3.59        4.32      3.53 o 
  -1   2  17       16.20        9.81      3.92 o 
   0   2  17      200.42      197.36      9.42 o 
   1   2  17       48.01       49.04      5.88 o 
   2   2  17        2.48       -1.96      3.53 o 
   3   2  17       27.09       18.44      4.71 o 
   4   2  17       12.82       10.77      7.65 o 
   5   2  17        4.63        6.38      3.01 o 
   6   2  17       22.09       14.12      5.88 o 
 -10   3  17      183.95      207.15     11.38 o 
  -9   3  17       44.50       39.62      5.88 o 
  -8   3  17        9.26       11.38      4.71 o 
  -7   3  17        8.05        7.06      3.92 o 
  -6   3  17       49.48       49.04      5.49 o 
  -5   3  17        7.29        5.49      3.92 o 
  -4   3  17      321.73      299.80     11.77 o 
  -3   3  17       33.82       23.54      4.32 o 
  -2   3  17      511.90      591.50     18.84 o 
  -1   3  17      199.25      207.95      9.81 o 
   0   3  17      604.83      657.88     20.80 o 
   1   3  17      116.88      111.03      7.85 o 
   2   3  17        3.40       -1.57      3.92 o 
   3   3  17        6.93        2.35      2.82 o 
   4   3  17       28.33       31.95      3.68 o 
   5   3  17      101.83      107.49      8.24 o 
 -10   4  17        1.48       -1.18      4.71 o 
  -9   4  17        6.80       23.54      5.49 o 
  -8   4  17       37.87       31.38      5.49 o 
  -7   4  17      126.91      140.45      8.63 o 
  -6   4  17      171.28      174.99      9.42 o 
  -5   4  17       45.97       41.98      5.49 o 
  -4   4  17      150.53      142.03      8.63 o 
  -3   4  17       55.35       45.11      5.49 o 
  -2   4  17        0.48       -3.14      3.53 o 
  -1   4  17        0.95        0.00      3.53 o 
   0   4  17       72.90       87.09      7.85 o 
   1   4  17        2.10        3.14      4.32 o 
   2   4  17        9.97        6.67      4.32 o 
   3   4  17        2.64        5.35      3.01 o 
   4   4  17      184.91      194.60      9.81 o 
   5   4  17       18.81       15.30      3.85 o 
 -10   5  17       26.23       23.54      5.88 o 
  -9   5  17       39.27       37.66      6.28 o 
  -8   5  17        6.14        4.71      4.71 o 
  -7   5  17        0.01        1.57      4.32 o 
  -6   5  17        1.15       -1.57      3.92 o 
  -5   5  17        9.06       11.77      4.32 o 
  -4   5  17        0.26        0.00      3.53 o 
  -3   5  17       41.87       45.90      5.49 o 
  -2   5  17       35.24       31.78      5.10 o 
  -1   5  17       39.07       37.66      5.49 o 
   0   5  17      151.42      138.10      8.63 o 
   1   5  17       37.59       29.81      5.49 o 
   2   5  17        2.00       -0.70      2.61 o 
   3   5  17        1.38        4.90      3.05 o 
   4   5  17        1.14        2.81      3.57 o 
 -10   6  17       48.70       56.10      7.45 o 
  -9   6  17        3.12        6.67      5.10 o 
  -8   6  17       77.17       77.28      7.85 o 
  -7   6  17      143.11      145.95      9.42 o 
  -6   6  17      135.39      122.41      8.63 o 
  -5   6  17       69.95       83.95      7.45 o 
  -4   6  17       15.85       16.60      2.61 o 
  -3   6  17       23.45       19.08      2.82 o 
  -2   6  17        4.77        4.19      2.62 o 
  -1   6  17        0.95       -1.96      2.50 o 
   0   6  17        0.65       -0.62      2.62 o 
   1   6  17        0.00       -1.05      2.41 o 
   2   6  17        0.60        0.65      3.18 o 
   3   6  17        0.65       -1.18      3.46 o 
 -10   7  17        8.23       -3.14      5.10 o 
  -9   7  17        0.05       -1.96      4.71 o 
  -8   7  17        5.92        5.49      4.71 o 
  -7   7  17        9.64       16.08      5.10 o 
  -6   7  17       84.14       67.48      7.06 o 
  -5   7  17       37.37       37.66      5.88 o 
  -4   7  17        0.11       -0.78      4.32 o 
  -3   7  17        8.08        7.57      2.75 o 
  -2   7  17        1.82       -3.73      2.73 o 
  -1   7  17       26.31       19.69      3.29 o 
   0   7  17        2.69        3.00      3.18 o 
   1   7  17        8.67        7.34      3.46 o 
   2   7  17        0.19        0.98      3.61 o 
  -9   8  17       17.83       20.79      6.28 o 
  -8   8  17        7.47       10.20      5.49 o 
  -7   8  17        7.40        5.10      4.71 o 
  -6   8  17       24.32       24.32      5.88 o 
  -5   8  17        2.58        6.28      4.71 o 
  -4   8  17       30.36       30.99      5.88 o 
  -3   8  17       37.49       29.42      3.68 o 
  -2   8  17        0.03       -0.28      2.90 o 
  -1   8  17       40.47       57.47      4.57 o 
   0   8  17       18.87       16.49      3.74 o 
  -8   9  17       12.63       15.30      5.49 o 
  -7   9  17        0.31       -1.96      4.71 o 
  -6   9  17        0.01        2.35      5.10 o 
  -5   9  17        7.15        5.49      5.10 o 
  -4   9  17       40.80       41.58      6.67 o 
  -2   9  17        0.39        7.83      3.46 o 
   2 -11  18        3.51       -1.18      4.32 o 
   3 -11  18       48.65       54.53      6.28 o 
   4 -11  18       27.73       30.21      5.88 o 
   5 -11  18       74.25       67.48      7.45 o 
   6 -11  18        0.83        4.32      5.49 o 
   7 -11  18        2.44        7.85      5.88 o 
   1 -10  18        1.42       -4.71      3.53 o 
   2 -10  18        0.07       -3.92      3.92 o 
   3 -10  18        1.94       -1.96      4.32 o 
   4 -10  18      107.35      127.11      9.02 o 
   5 -10  18        2.36        1.57      4.71 o 
   6 -10  18        5.90        1.18      5.10 o 
   7 -10  18       27.04       30.21      6.67 o 
   8 -10  18        4.80        2.75      5.49 o 
  -1  -9  18      119.90      136.53      7.06 o 
   0  -9  18        0.01       -2.75      3.14 o 
   1  -9  18       23.72       21.18      4.32 o 
   2  -9  18       84.75       81.21      6.67 o 
   3  -9  18       18.53       15.69      4.71 o 
   4  -9  18        1.14        2.75      4.71 o 
   5  -9  18      155.83      143.59      9.02 o 
   6  -9  18      123.06      127.11      9.02 o 
   7  -9  18       60.61       52.18      7.06 o 
   8  -9  18       27.09       40.01      7.06 o 
   9  -9  18        1.08       -7.65      5.10 o 
  -2  -8  18       70.74       69.04      5.49 o 
  -1  -8  18        5.21        7.45      3.14 o 
   0  -8  18      111.77       92.59      6.67 o 
   1  -8  18      116.82      126.72      7.45 o 
   2  -8  18       80.46       77.68      6.28 o 
   3  -8  18       73.30       54.92      5.88 o 
   4  -8  18        3.23       -5.10      3.53 o 
   5  -8  18       26.29       19.61      5.10 o 
   6  -8  18        6.84        5.10      4.71 o 
   7  -8  18       36.80       45.51      7.06 o 
   8  -8  18       32.28       34.27      7.06 o 
   9  -8  18        5.18        7.29      3.19 o 
  -3  -7  18       41.13       47.86      4.32 o 
  -2  -7  18        2.91        4.32      2.75 o 
  -1  -7  18        0.82       -4.12      2.75 o 
   0  -7  18        2.00        1.57      3.14 o 
   1  -7  18      163.98      148.30      7.85 o 
   2  -7  18       37.67       38.84      5.10 o 
   3  -7  18        9.83        7.45      3.53 o 
   4  -7  18      342.30      332.37     13.34 o 
   5  -7  18       60.77       59.63      6.67 o 
   6  -7  18        8.58       10.98      4.71 o 
   7  -7  18      180.77      199.70     11.77 o 
   8  -7  18        3.24        2.35      4.71 o 
   9  -7  18        0.49       -0.39      5.10 o 
  -5  -6  18        4.89        8.24      3.53 o 
  -4  -6  18        5.28        3.14      3.14 o 
  -3  -6  18        7.01        9.81      3.14 o 
  -2  -6  18       19.34       20.01      3.53 o 
  -1  -6  18       35.74       34.13      3.92 o 
   0  -6  18      261.07      266.82     10.20 o 
   1  -6  18      324.80      328.84     11.77 o 
   2  -6  18       67.35       55.31      5.49 o 
   3  -6  18        0.27        8.24      3.92 o 
   4  -6  18      159.80      130.65      8.63 o 
   5  -6  18      320.01      297.44     12.95 o 
   6  -6  18      154.04      146.73      9.81 o 
   7  -6  18       26.02       18.83      5.49 o 
   8  -6  18        9.27        4.32      5.10 o 
   9  -6  18       17.08       11.38      6.28 o 
  -6  -5  18       16.37       22.36      4.32 o 
  -5  -5  18      132.46      143.98      7.45 o 
  -4  -5  18        0.55       -0.78      2.75 o 
  -3  -5  18        1.03        1.96      2.75 o 
  -2  -5  18        4.92        5.88      3.14 o 
  -1  -5  18      191.65      163.61      7.45 o 
   0  -5  18       56.18       77.28      5.88 o 
   1  -5  18      191.75      192.65      9.02 o 
   2  -5  18      121.55      114.95      7.45 o 
   3  -5  18       75.67       75.32      7.06 o 
   4  -5  18      228.01      204.03     10.20 o 
   5  -5  18       68.67       58.45      7.06 o 
   6  -5  18      995.64      982.80     29.45 o 
   7  -5  18       15.97       13.34      5.49 o 
   8  -5  18       25.70       29.03      6.67 o 
   9  -5  18        9.17       11.38      6.28 o 
  -7  -4  18       28.74       32.56      4.71 o 
  -6  -4  18        2.64        0.00      3.53 o 
  -5  -4  18      188.83      203.23      8.63 o 
  -4  -4  18       40.89       24.32      3.53 o 
  -3  -4  18        3.20       -1.18      2.75 o 
  -2  -4  18      103.22       91.41      5.88 o 
  -1  -4  18       15.00        5.10      3.14 o 
   0  -4  18     1119.27     1153.92     30.24 o 
   2  -4  18      133.03      135.36      7.85 o 
   3  -4  18       10.41        2.75      3.53 o 
   4  -4  18        4.16        1.57      3.53 o 
   5  -4  18        0.88       -3.14      3.92 o 
   6  -4  18       17.34       16.08      5.10 o 
   7  -4  18       28.27       28.64      6.28 o 
   8  -4  18       11.80        5.49      5.88 o 
   9  -4  18        0.98        6.28      5.88 o 
  -8  -3  18        8.70       10.98      4.32 o 
  -7  -3  18       21.83       19.22      4.32 o 
  -6  -3  18       24.32       24.71      4.32 o 
  -5  -3  18      102.10      120.05      7.06 o 
  -4  -3  18        9.72       20.01      3.53 o 
  -3  -3  18       42.13       45.51      4.71 o 
  -2  -3  18      191.35      216.19      9.02 o 
  -1  -3  18       83.90      100.04      6.67 o 
   0  -3  18      184.83      193.04      9.02 o 
   1  -3  18       42.20       45.11      5.10 o 
   2  -3  18        3.92        4.32      3.14 o 
   3  -3  18       32.59       22.75      4.71 o 
   4  -3  18        1.08        3.92      3.92 o 
   5  -3  18       21.66       12.95      4.71 o 
   6  -3  18       76.74       79.25      8.24 o 
   7  -3  18        6.29        0.39      4.71 o 
   8  -3  18       26.19       32.56      6.67 o 
   9  -3  18       27.24       19.61      7.06 o 
  -8  -2  18       70.44       75.71      7.06 o 
  -7  -2  18        0.00       -3.92      3.53 o 
  -6  -2  18       60.85       53.75      5.49 o 
  -5  -2  18        0.58        1.57      3.14 o 
  -4  -2  18      296.56      300.18     10.99 o 
  -3  -2  18       78.05       75.72      5.49 o 
  -2  -2  18       91.92      101.61      6.67 o 
  -1  -2  18      387.53      439.54     14.52 o 
   0  -2  18      454.79      508.26     16.09 o 
   1  -2  18      156.34      135.36      7.45 o 
   2  -2  18        3.09        2.35      3.53 o 
   3  -2  18       95.64       80.82      6.67 o 
   4  -2  18       14.38       14.12      4.32 o 
   5  -2  18       36.44       37.66      5.88 o 
   6  -2  18        0.79        1.96      4.71 o 
   7  -2  18       26.16       14.12      5.88 o 
   8  -2  18       29.91       40.41      7.06 o 
   9  -2  18        7.64        8.24      5.88 o 
  -9  -1  18      151.48      196.56     10.20 o 
  -8  -1  18       26.46       23.54      4.71 o 
  -7  -1  18       39.72       38.05      5.10 o 
  -6  -1  18      291.87      277.81     10.99 o 
  -5  -1  18      266.21      276.24     10.99 o 
  -4  -1  18        1.86        2.75      3.53 o 
  -3  -1  18       52.64       53.75      5.10 o 
  -2  -1  18        0.72        0.39      3.14 o 
  -1  -1  18      215.33      212.27      9.42 o 
   0  -1  18      670.57      624.20     18.84 o 
   1  -1  18       39.77       41.19      5.10 o 
   2  -1  18        7.11       14.91      3.92 o 
   3  -1  18        1.65        2.35      3.53 o 
   4  -1  18       15.73       17.65      4.71 o 
   5  -1  18       67.10       70.22      7.45 o 
   6  -1  18      148.12      145.55     10.20 o 
   7  -1  18        4.00       -0.78      5.10 o 
   8  -1  18       27.77       23.54      7.06 o 
  -9   0  18       43.44       43.15      5.88 o 
  -8   0  18        2.40        3.53      3.92 o 
  -7   0  18      406.37      410.08     14.52 o 
  -6   0  18      471.75      463.49     15.70 o 
  -5   0  18      492.55      493.34     16.09 o 
  -4   0  18      914.98      924.32     25.52 o 
  -3   0  18      587.86      618.63     18.45 o 
  -2   0  18      690.69      686.24     20.41 o 
  -1   0  18      132.38      140.85      8.24 o 
   0   0  18       51.64       65.51      6.67 o 
   1   0  18      124.83      112.21      7.45 o 
   2   0  18       75.19       78.07      7.06 o 
   3   0  18      379.24      381.84     14.52 o 
   4   0  18      132.02      138.10      9.42 o 
   5   0  18       23.11       19.72      3.19 o 
   6   0  18       57.55       53.35      7.45 o 
   7   0  18       14.84       10.59      5.49 o 
   8   0  18        0.21       -3.53      5.10 o 
 -10   1  18       18.38       17.26      5.49 o 
  -9   1  18       33.80       32.17      5.49 o 
  -8   1  18       10.24        3.92      3.92 o 
  -7   1  18       34.21       33.74      5.10 o 
  -6   1  18       64.27       55.31      5.88 o 
  -5   1  18        0.63       -2.75      3.14 o 
  -4   1  18        1.25       -4.32      3.53 o 
  -3   1  18     1160.05     1179.12     31.42 o 
  -2   1  18      108.32       99.65      7.06 o 
  -1   1  18        1.36        1.18      3.53 o 
   0   1  18        0.22        0.39      3.53 o 
   1   1  18        7.54        7.85      3.92 o 
   2   1  18       25.52       24.71      4.71 o 
   3   1  18        0.16       -2.75      3.92 o 
   4   1  18        0.08        0.78      4.32 o 
   5   1  18      115.37      127.83      6.22 o 
   6   1  18        1.35       10.98      5.49 o 
   7   1  18        2.52       -1.96      5.49 o 
 -10   2  18        0.02       -1.57      4.71 o 
  -9   2  18        0.00       -2.75      3.92 o 
  -8   2  18       12.26       10.59      4.71 o 
  -7   2  18       84.79       80.03      6.67 o 
  -6   2  18       82.22       90.23      7.06 o 
  -5   2  18       10.28        7.85      3.92 o 
  -4   2  18       43.36       30.21      4.71 o 
  -3   2  18      629.86      683.42     20.80 o 
  -2   2  18      468.80      501.98     16.48 o 
  -1   2  18        6.52        7.85      3.92 o 
   0   2  18       19.93       24.71      4.71 o 
   1   2  18        7.94       10.59      4.32 o 
   2   2  18        0.07       -3.14      3.53 o 
   3   2  18        9.65        7.45      4.71 o 
   4   2  18        0.07       -4.12      2.75 o 
   5   2  18        0.75        2.51      2.90 o 
 -10   3  18        5.11        7.06      5.10 o 
  -9   3  18       62.51       51.78      6.67 o 
  -8   3  18        8.28        7.45      4.71 o 
  -7   3  18        1.15       -3.53      3.53 o 
  -6   3  18       22.41       16.87      4.71 o 
  -5   3  18        4.61       -1.18      3.53 o 
  -4   3  18       21.23       17.26      4.71 o 
  -3   3  18      146.45      136.53      8.24 o 
  -2   3  18       33.82       40.41      5.10 o 
  -1   3  18        4.97        5.88      3.92 o 
   0   3  18       26.63       41.19      5.49 o 
   1   3  18        0.01       -5.88      3.92 o 
   2   3  18       36.94       35.70      5.88 o 
   3   3  18        2.39        1.16      2.90 o 
   4   3  18       72.20       72.13      5.08 o 
   5   3  18       11.30       13.34      4.71 o 
 -10   4  18        0.02       -1.57      4.71 o 
  -9   4  18      110.57       69.44      7.45 o 
  -8   4  18        8.63       11.77      4.71 o 
  -7   4  18       11.15        9.41      4.71 o 
  -6   4  18       40.82       36.88      5.49 o 
  -5   4  18        0.04       -3.53      3.53 o 
  -4   4  18       16.16       15.30      4.71 o 
  -3   4  18      165.68      170.67      9.02 o 
  -2   4  18       21.64       21.97      5.10 o 
  -1   4  18       28.60       28.64      5.10 o 
   0   4  18       17.63       20.01      5.10 o 
   1   4  18       12.72       10.98      5.10 o 
   2   4  18        3.64       -5.10      4.32 o 
   3   4  18        1.00       -2.05      2.90 o 
   4   4  18      122.49      141.63      9.02 o 
   5   4  18        2.46       -3.61      3.46 o 
 -10   5  18        3.50        3.92      5.49 o 
  -9   5  18      398.57      443.82     17.27 o 
  -8   5  18        9.36       14.91      5.10 o 
  -7   5  18      138.49      133.00      9.42 o 
  -6   5  18       14.26        5.10      4.71 o 
  -5   5  18      146.69      138.89      9.02 o 
  -4   5  18       42.74       33.74      5.10 o 
  -3   5  18        0.01       -3.53      3.53 o 
  -2   5  18        0.00        1.57      3.92 o 
  -1   5  18        0.07        3.14      4.32 o 
   0   5  18       38.10       47.86      6.28 o 
   1   5  18        7.97        1.96      4.32 o 
   2   5  18        2.88       -2.37      2.90 o 
   3   5  18        9.66       13.64      3.74 o 
 -10   6  18       12.31        8.24      5.49 o 
  -9   6  18      135.54      140.45     10.59 o 
  -8   6  18       42.49       42.76      6.28 o 
  -7   6  18        0.86       -2.75      4.32 o 
  -6   6  18        6.04        8.24      4.71 o 
  -5   6  18       70.08       74.54      7.45 o 
  -4   6  18       28.88       20.42      2.90 o 
  -3   6  18        0.81       -0.09      2.45 o 
  -2   6  18        4.29        3.08      2.82 o 
  -1   6  18        0.22        1.37      2.77 o 
   0   6  18        2.94        2.63      2.90 o 
   1   6  18        2.11        2.17      2.90 o 
   2   6  18       14.33       14.36      3.61 o 
  -9   7  18       58.03       54.53      7.45 o 
  -8   7  18       53.54       50.61      7.06 o 
  -7   7  18       15.86       16.48      5.10 o 
  -6   7  18        7.77        8.24      4.71 o 
  -5   7  18       52.38       56.10      6.67 o 
  -4   7  18       19.66       18.44      5.49 o 
  -3   7  18        2.01       -5.49      3.73 o 
  -2   7  18        2.44       -2.10      2.73 o 
  -1   7  18       10.31       10.43      3.29 o 
   0   7  18        3.17        3.73      3.33 o 
   1   7  18       31.75       41.54      4.44 o 
  -9   8  18       39.17       49.04      7.45 o 
  -8   8  18       10.91        5.49      5.49 o 
  -7   8  18        0.93       -0.39      4.71 o 
  -6   8  18       47.53       32.17      6.28 o 
  -5   8  18       65.46       78.46      7.85 o 
  -4   8  18       59.92       53.74      6.67 o 
  -3   8  18       12.97       13.73      5.49 o 
  -2   8  18        1.42       -0.39      3.92 o 
  -1   8  18        2.24        0.05      3.29 o 
  -7   9  18        1.94        0.39      5.10 o 
  -6   9  18        0.37        2.75      4.71 o 
  -5   9  18       21.28       13.34      5.49 o 
   3 -11  19       72.57       81.21      7.85 o 
   4 -11  19       26.39       17.26      5.49 o 
   5 -11  19        8.05        8.63      5.49 o 
   6 -11  19       89.99      112.20      9.81 o 
   1 -10  19        1.25        3.53      3.92 o 
   2 -10  19       22.91       17.26      4.71 o 
   3 -10  19        9.97        4.32      4.71 o 
   4 -10  19        0.81        5.88      5.10 o 
   5 -10  19        1.77       -1.57      4.71 o 
   6 -10  19       42.60       49.43      7.45 o 
   7 -10  19       29.94       31.78      6.67 o 
   8 -10  19      112.47      132.21     11.38 o 
  -1  -9  19       28.54       29.03      4.32 o 
   0  -9  19       20.49       22.36      4.32 o 
   1  -9  19        1.54        3.53      3.53 o 
   2  -9  19        0.42        1.18      3.53 o 
   3  -9  19        3.70       -3.14      3.92 o 
   4  -9  19      167.72      170.67     10.20 o 
   5  -9  19      117.77      139.27      9.81 o 
   6  -9  19      125.53      133.00      9.81 o 
   7  -9  19       16.18       16.87      5.88 o 
   8  -9  19       39.36       39.23      7.06 o 
  -2  -8  19        0.33       -2.35      3.14 o 
  -1  -8  19        2.25        1.57      3.14 o 
   0  -8  19        4.19        4.32      3.53 o 
   1  -8  19        1.88       -2.35      3.53 o 
   2  -8  19        8.58        3.92      3.92 o 
   3  -8  19        8.26        9.02      4.32 o 
   4  -8  19       26.45       29.03      5.49 o 
   5  -8  19       29.46       39.23      6.28 o 
   6  -8  19        1.01       -1.57      4.32 o 
   7  -8  19       18.15       13.73      5.10 o 
   8  -8  19       56.25       54.92      7.45 o 
   9  -8  19        8.36       11.65      3.56 o 
  -3  -7  19      108.91      118.87      6.67 o 
  -2  -7  19        0.54        0.78      2.75 o 
  -1  -7  19       21.32       18.83      3.92 o 
   0  -7  19      364.88      350.03     12.16 o 
   1  -7  19        0.32       -0.78      3.14 o 
   2  -7  19       10.93        7.85      3.92 o 
   3  -7  19       34.97       35.31      5.10 o 
   4  -7  19      202.22      189.90     10.20 o 
   5  -7  19       23.79       15.69      5.10 o 
   6  -7  19        0.00        0.00      4.32 o 
   7  -7  19        0.31        2.35      4.71 o 
   8  -7  19       15.59       14.51      5.88 o 
   9  -7  19        1.56       -1.18      5.10 o 
  -5  -6  19       70.37       68.26      5.88 o 
  -4  -6  19       53.57       50.61      4.71 o 
  -3  -6  19       22.51       26.28      3.92 o 
  -2  -6  19        0.11       -1.96      2.75 o 
  -1  -6  19        0.44        1.18      3.14 o 
   0  -6  19      151.80      153.01      7.85 o 
   1  -6  19      112.99      104.75      7.06 o 
   2  -6  19       23.63       22.36      4.32 o 
   3  -6  19      157.47      164.78      9.02 o 
   4  -6  19      134.61      131.04      9.02 o 
   5  -6  19      281.83      279.38     12.56 o 
   6  -6  19      190.46      172.24     10.59 o 
   7  -6  19        1.55        2.35      4.71 o 
   8  -6  19        7.59        5.49      5.10 o 
   9  -6  19        0.68       -1.18      5.49 o 
  -6  -5  19       19.00       19.22      4.32 o 
  -5  -5  19       49.04       44.33      4.71 o 
  -4  -5  19        2.58        4.32      3.14 o 
  -3  -5  19        3.00        3.14      3.14 o 
  -2  -5  19      215.15      216.19      8.63 o 
  -1  -5  19      670.31      642.58     18.45 o 
   0  -5  19      769.52      756.90     21.59 o 
   1  -5  19      251.35      242.49     10.20 o 
   2  -5  19      258.88      251.91     10.99 o 
   3  -5  19      269.49      277.42     12.16 o 
   4  -5  19      245.66      249.94     11.77 o 
   5  -5  19       24.11       19.61      5.49 o 
   6  -5  19      178.38      231.87     12.16 o 
   7  -5  19       80.48       74.93      8.24 o 
   8  -5  19        0.88       -7.06      4.71 o 
   9  -5  19       17.48       13.73      6.28 o 
  -7  -4  19       53.35       58.84      5.88 o 
  -6  -4  19      139.51      186.75      9.02 o 
  -5  -4  19      260.21      303.69     11.38 o 
  -4  -4  19       57.61       65.12      5.49 o 
  -3  -4  19       37.03       20.01      3.53 o 
  -2  -4  19      210.73      189.90      8.24 o 
  -1  -4  19      390.58      389.30     12.95 o 
   0  -4  19      541.77      575.41     17.66 o 
   1  -4  19       19.08       12.16      3.92 o 
   2  -4  19      137.98      131.82      7.85 o 
   3  -4  19      120.80      126.72      8.24 o 
   4  -4  19      249.89      220.91     10.59 o 
   5  -4  19        2.11       -4.32      4.32 o 
   6  -4  19       11.02       14.91      5.49 o 
   7  -4  19       90.28      107.10      9.42 o 
   8  -4  19       56.33       72.18      8.63 o 
   9  -4  19       57.77       52.96      8.24 o 
  -7  -3  19        1.12        3.14      3.92 o 
  -6  -3  19        2.61       -1.57      3.53 o 
  -5  -3  19       14.09       21.18      4.32 o 
  -4  -3  19       92.60       93.76      6.28 o 
  -3  -3  19       52.37       50.21      5.10 o 
  -2  -3  19      605.74      602.52     18.06 o 
  -1  -3  19      252.41      244.06     10.20 o 
   0  -3  19      483.67      499.24     16.09 o 
   1  -3  19       93.75       91.02      6.67 o 
   2  -3  19        8.15        9.02      3.92 o 
   3  -3  19       64.51       67.08      6.67 o 
   4  -3  19       35.57       30.60      5.10 o 
   5  -3  19       79.52       70.22      7.06 o 
   6  -3  19       89.42       85.13      8.24 o 
   7  -3  19       22.60       20.79      6.28 o 
   8  -3  19        0.75        8.63      5.88 o 
  -8  -2  19       13.35       16.48      4.71 o 
  -7  -2  19        0.09        2.35      3.53 o 
  -6  -2  19       15.92       15.30      4.32 o 
  -5  -2  19        2.99        5.88      3.53 o 
  -4  -2  19        0.18        4.32      3.53 o 
  -3  -2  19       11.10        3.92      3.53 o 
  -2  -2  19        3.12       -3.92      3.14 o 
  -1  -2  19      221.38      237.78     10.20 o 
   0  -2  19      121.98      145.16      7.85 o 
   1  -2  19        1.59        4.71      3.53 o 
   2  -2  19       20.02       28.64      4.71 o 
   3  -2  19       11.68        9.41      3.92 o 
   4  -2  19        0.31       -1.18      3.53 o 
   5  -2  19        5.85        1.18      4.32 o 
   6  -2  19       19.00       16.48      5.49 o 
   7  -2  19        8.89        5.49      5.88 o 
   8  -2  19      114.03      119.66     10.59 o 
  -8  -1  19       46.16       52.96      6.28 o 
  -7  -1  19        2.40       -2.35      3.53 o 
  -6  -1  19       24.63       29.42      4.71 o 
  -5  -1  19      147.55      151.05      8.24 o
[truncated: 63,753 more chars]
